# Supplementary material for: Automatic Lugano staging for risk stratification in lymphoma: a multicenter PET radiomics and machine learning study with survival analysis
Source: Nucl Med Commun. 2025 Sep 3;46(12):1200–11. doi: 10.1097/MNM.0000000000002046 (PMC12588669; doi:10.1097/MNM.0000000000002046)
Supplement: Supplementary file 1 [file nmc-46-1200-s001.xlsx]

## Sheet: Extra nodal+ Nodal Radiomics
Feature	Samples_Before_C0	Samples_Before_C1	Missing_Before_C0 (%)	Missing_Before_C1 (%)	Samples_After_C0	Samples_After_C1	Missing_After_C0 (%)	Missing_After_C1 (%)	KS_Stat_Before	p_value_Before	Significant_Before	KS_Stat_After	p_value_After	Significant_After	p_value_Difference
MIN::PET :original:shape:Elongation	83	158	0	0	83	158	0	0	0.107061	0.516716	No	0.0854049	0.780994	No	0.264278
MIN::PET :original:shape:Flatness	83	158	0	0	83	158	0	0	0.0925728	0.69489	No	0.113772	0.44017	No	-0.25472
MIN::PET :original:shape:LeastAxisLength	83	158	0	0	83	158	0	0	0.454857	1.02624e-10	Yes	0.0784658	0.856444	No	0.856444
MIN::PET :original:shape:MajorAxisLength	83	158	0	0	83	158	0	0	0.387067	8.15456e-08	Yes	0.113162	0.446766	No	0.446766
MIN::PET :original:shape:Maximum2DDiameterColumn	83	158	0	0	83	158	0	0	0.349245	2.02815e-06	Yes	0.251792	0.00155183	Yes	0.0015498
MIN::PET :original:shape:Maximum2DDiameterRow	83	158	0	0	83	158	0	0	0.433811	9.39265e-10	Yes	0.180113	0.0499483	Yes	0.0499483
MIN::PET :original:shape:Maximum2DDiameterSlice	83	158	0	0	83	158	0	0	0.446088	2.62395e-10	Yes	0.113162	0.446766	No	0.446766
MIN::PET :original:shape:Maximum3DDiameter	83	158	0	0	83	158	0	0	0.390346	6.07865e-08	Yes	0.175843	0.0592808	No	0.0592807
MIN::PET :original:shape:MeshVolume	83	158	0	0	83	158	0	0	0.494052	1.22221e-12	Yes	0.795181	4.55004e-35	Yes	-1.22221e-12
MIN::PET :original:shape:MinorAxisLength	83	158	0	0	83	158	0	0	0.463627	3.97484e-11	Yes	0.189111	0.0344591	Yes	0.0344591
MIN::PET :original:shape:Sphericity	83	158	0	0	83	158	0	0	0.119567	0.37947	No	0.0834223	0.803616	No	0.424146
MIN::PET :original:shape:SurfaceArea	83	158	0	0	83	158	0	0	0.463627	3.97484e-11	Yes	0.457831	7.44127e-11	Yes	3.46643e-11
MIN::PET :original:shape:SurfaceVolumeRatio	83	158	0	0	83	158	0	0	0.175309	0.060652	No	0.0862437	0.771638	No	0.710986
MIN::PET :original:shape:VoxelVolume	83	158	0	0	83	158	0	0	0.494052	1.22221e-12	Yes	0.795181	4.55004e-35	Yes	-1.22221e-12
MIN::PET :original:firstorder:10Percentile:TLR	83	158	0	0	83	158	0	0	0.257969	0.00109128	Yes	0.108662	0.497933	No	0.496842
MIN::PET :original:firstorder:90Percentile:TLR	83	158	0	0	83	158	0	0	0.130929	0.276936	No	0.179503	0.0511933	No	-0.225742
MIN::PET :original:firstorder:Energy:TLR	83	158	0	0	83	158	0	0	0.287174	0.000181356	Yes	0.927711	4.12532e-52	Yes	-0.000181356
MIN::PET :original:firstorder:Entropy:TLR	83	158	0	0	83	158	0	0	0.136877	0.232069	No	0.117889	0.396893	No	0.164825
MIN::PET :original:firstorder:InterquartileRange:TLR	83	158	0	0	83	158	0	0	0.150755	0.148547	No	0.354507	1.31803e-06	Yes	-0.148545
MIN::PET :original:firstorder:Kurtosis:TLR	83	158	0	0	83	158	0	0	0.324767	1.33514e-05	Yes	0.121778	0.35841	No	0.358396
MIN::PET :original:firstorder:Maximum:TLR	83	158	0	0	83	158	0	0	0.162803	0.0973444	No	0.158685	0.112634	No	0.0152891
MIN::PET :original:firstorder:MeanAbsoluteDeviation:TLR	83	158	0	0	83	158	0	0	0.170962	0.071748	No	0.312643	3.19824e-05	Yes	-0.071716
MIN::PET :original:firstorder:Mean:TLR	83	158	0	0	83	158	0	0	0.18179	0.0467985	Yes	0.140918	0.204353	No	0.157555
MIN::PET :original:firstorder:Median:TLR	83	158	0	0	83	158	0	0	0.224264	0.00677346	Yes	0.152966	0.137494	No	0.13072
MIN::PET :original:firstorder:Minimum:TLR	83	158	0	0	83	158	0	0	0.353363	1.45183e-06	Yes	0.120406	0.371315	No	0.371314
MIN::PET :original:firstorder:Range:TLR	83	158	0	0	83	158	0	0	0.223044	0.00720291	Yes	0.303874	5.89531e-05	Yes	-0.00714395
MIN::PET :original:firstorder:RobustMeanAbsoluteDeviation:TLR	83	158	0	0	83	158	0	0	0.150755	0.148547	No	0.33102	8.32217e-06	Yes	-0.148538
MIN::PET :original:firstorder:RootMeanSquared:TLR	83	158	0	0	83	158	0	0	0.170962	0.071748	No	0.141528	0.200427	No	0.128679
MIN::PET :original:firstorder:Skewness:TLR	83	158	0	0	83	158	0	0	0.226094	0.00617283	Yes	0.534009	8.36415e-15	Yes	-0.00617283
MIN::PET :original:firstorder:TotalEnergy:TLR	83	158	0	0	83	158	0	0	0.287174	0.000181356	Yes	0.927711	4.12532e-52	Yes	-0.000181356
MIN::PET :original:firstorder:Uniformity:TLR	83	158	0	0	83	158	0	0	0.103096	0.563973	No	0.134741	0.247118	No	-0.316854
MIN::PET :original:firstorder:Variance:TLR	83	158	0	0	83	158	0	0	0.167073	0.0831024	No	0.578313	1.88175e-17	Yes	-0.0831024
MIN::PET :original:glcm:Autocorrelation:TLR	83	158	0	0	83	158	0	0	0.194449	0.0274545	Yes	0.518072	6.40121e-14	Yes	-0.0274545
MIN::PET :original:glcm:ClusterProminence:TLR	83	158	0	0	83	158	0	0	0.242031	0.00267126	Yes	0.727848	1.13344e-28	Yes	-0.00267126
MIN::PET :original:glcm:ClusterShade:TLR	83	158	0	0	83	158	0	0	0.220375	0.00822076	Yes	0.781302	1.40439e-33	Yes	-0.00822076
MIN::PET :original:glcm:ClusterTendency:TLR	83	158	0	0	83	158	0	0	0.205734	0.0165734	Yes	0.578313	1.88175e-17	Yes	-0.0165734
MIN::PET :original:glcm:Contrast:TLR	83	158	0	0	83	158	0	0	0.173402	0.0652878	No	0.505414	3.07369e-13	Yes	-0.0652878
MIN::PET :original:glcm:Correlation:TLR	83	158	0	0	83	158	0	0	0.387067	8.15456e-08	Yes	0.121244	0.363222	No	0.363222
MIN::PET :original:glcm:DifferenceAverage:TLR	83	158	0	0	83	158	0	0	0.0921153	0.700224	No	0.168065	0.0798884	No	-0.620336
MIN::PET :original:glcm:DifferenceEntropy:TLR	83	158	0	0	83	158	0	0	0.0703065	0.927645	No	0.0863962	0.769461	No	-0.158185
MIN::PET :original:glcm:DifferenceVariance:TLR	83	158	0	0	83	158	0	0	0.23677	0.00355381	Yes	0.542169	2.82381e-15	Yes	-0.00355381
MIN::PET :original:glcm:Id:TLR	83	158	0	0	83	158	0	0	0.101418	0.58456	No	0.0893701	0.733822	No	0.149262
MIN::PET :original:glcm:Idm:TLR	83	158	0	0	83	158	0	0	0.108129	0.503966	No	0.0887601	0.741265	No	0.237299
MIN::PET :original:glcm:Idmn:TLR	83	158	0	0	83	158	0	0	0.316379	2.46422e-05	Yes	0.146103	0.173253	No	0.173228
MIN::PET :original:glcm:Idn:TLR	83	158	0	0	83	158	0	0	0.362132	7.10275e-07	Yes	0.143053	0.19118	No	0.19118
MIN::PET :original:glcm:Imc1:TLR	83	158	0	0	83	158	0	0	0.344212	2.99509e-06	Yes	0.104087	0.552372	No	0.552369
MIN::PET :original:glcm:Imc2:TLR	83	158	0	0	83	158	0	0	0.232728	0.00436929	Yes	0.08754	0.755944	No	0.751574
MIN::PET :original:glcm:InverseVariance:TLR	83	158	0	0	83	158	0	0	0.433201	9.96815e-10	Yes	0.0963855	0.6468	No	0.6468
MIN::PET :original:glcm:JointAverage:TLR	83	158	0	0	83	158	0	0	0.18179	0.0467985	Yes	0.282217	0.000248541	Yes	-0.0465499
MIN::PET :original:glcm:JointEnergy:TLR	83	158	0	0	83	158	0	0	0.0783895	0.857145	No	0.198643	0.0227326	Yes	-0.834413
MIN::PET :original:glcm:JointEntropy:TLR	83	158	0	0	83	158	0	0	0.134055	0.252599	No	0.120329	0.372355	No	0.119756
MIN::PET :original:glcm:MCC:TLR	83	158	0	0	83	158	0	0	0.21824	0.00909247	Yes	0.123227	0.344332	No	0.335239
MIN::PET :original:glcm:MaximumProbability:TLR	83	158	0	0	83	158	0	0	0.0921153	0.700224	No	0.0834986	0.802584	No	0.10236
MIN::PET :original:glcm:SumAverage:TLR	83	158	0	0	83	158	0	0	0.18179	0.0467985	Yes	0.282217	0.000248541	Yes	-0.0465499
MIN::PET :original:glcm:SumEntropy:TLR	83	158	0	0	83	158	0	0	0.114534	0.431631	No	0.107061	0.516716	No	0.0850851
MIN::PET :original:glcm:SumSquares:TLR	83	158	0	0	83	158	0	0	0.198109	0.0233548	Yes	0.590361	3.23201e-18	Yes	-0.0233548
MIN::PET :original:gldm:DependenceEntropy:TLR	83	158	0	0	83	158	0	0	0.236541	0.00359552	Yes	0.147934	0.163196	No	0.1596
MIN::PET :original:gldm:DependenceNonUniformity:TLR	83	158	0	0	83	158	0	0	0.533247	9.51032e-15	Yes	0.372884	2.83481e-07	Yes	2.83481e-07
MIN::PET :original:gldm:DependenceNonUniformityNormalized:TLR	83	158	0	0	83	158	0	0	0.216562	0.00992431	Yes	0.105841	0.531207	No	0.521283
MIN::PET :original:gldm:DependenceVariance:TLR	83	158	0	0	83	158	0	0	0.131996	0.268652	No	0.229068	0.00527796	Yes	-0.263374
MIN::PET :original:gldm:GrayLevelNonUniformity:TLR	83	158	0	0	83	158	0	0	0.371283	3.24347e-07	Yes	0.686747	3.52664e-25	Yes	-3.24347e-07
MIN::PET :original:gldm:GrayLevelVariance:TLR	83	158	0	0	83	158	0	0	0.186061	0.039221	Yes	0.590361	3.23201e-18	Yes	-0.039221
MIN::PET :original:gldm:HighGrayLevelEmphasis:TLR	83	158	0	0	83	158	0	0	0.203447	0.0183879	Yes	0.518072	6.40121e-14	Yes	-0.0183879
MIN::PET :original:gldm:LargeDependenceEmphasis:TLR	83	158	0	0	83	158	0	0	0.154263	0.131774	No	0.369529	3.77126e-07	Yes	-0.131773
MIN::PET :original:gldm:LargeDependenceHighGrayLevelEmphasis:TLR	83	158	0	0	83	158	0	0	0.211835	0.012452	Yes	0.554217	5.55609e-16	Yes	-0.012452
MIN::PET :original:gldm:LargeDependenceLowGrayLevelEmphasis:TLR	83	158	0	0	83	158	0	0	0.198795	0.0226894	Yes	0.292359	0.000127801	Yes	-0.0225616
MIN::PET :original:gldm:LowGrayLevelEmphasis:TLR	83	158	0	0	83	158	0	0	0.144655	0.181719	No	0.222739	0.00727684	Yes	-0.174442
MIN::PET :original:gldm:SmallDependenceEmphasis:TLR	83	158	0	0	83	158	0	0	0.0954705	0.658256	No	0.126201	0.316652	No	-0.341604
MIN::PET :original:gldm:SmallDependenceHighGrayLevelEmphasis:TLR	83	158	0	0	83	158	0	0	0.152585	0.139575	No	0.590361	3.23201e-18	Yes	-0.139575
MIN::PET :original:gldm:SmallDependenceLowGrayLevelEmphasis:TLR	83	158	0	0	83	158	0	0	0.182629	0.0452217	Yes	0.187205	0.0372831	Yes	-0.00793863
MIN::PET :original:glrlm:GrayLevelNonUniformity:TLR	83	158	0	0	83	158	0	0	0.252631	0.001479	Yes	0.644273	6.49303e-22	Yes	-0.001479
MIN::PET :original:glrlm:GrayLevelNonUniformityNormalized:TLR	83	158	0	0	83	158	0	0	0.0841086	0.795727	No	0.134741	0.247118	No	-0.548609
MIN::PET :original:glrlm:GrayLevelVariance:TLR	83	158	0	0	83	158	0	0	0.218393	0.00908313	Yes	0.566265	1.04587e-16	Yes	-0.00908313
MIN::PET :original:glrlm:HighGrayLevelRunEmphasis:TLR	83	158	0	0	83	158	0	0	0.194449	0.0274545	Yes	0.518072	6.40121e-14	Yes	-0.0274545
MIN::PET :original:glrlm:LongRunEmphasis:TLR	83	158	0	0	83	158	0	0	0.561995	1.92441e-16	Yes	0.169742	0.0751788	No	0.0751788
MIN::PET :original:glrlm:LongRunHighGrayLevelEmphasis:TLR	83	158	0	0	83	158	0	0	0.352143	1.59921e-06	Yes	0.614458	8.23428e-20	Yes	-1.59921e-06
MIN::PET :original:glrlm:LongRunLowGrayLevelEmphasis:TLR	83	158	0	0	83	158	0	0	0.259799	0.000979666	Yes	0.158228	0.114398	No	0.113419
MIN::PET :original:glrlm:LowGrayLevelRunEmphasis:TLR	83	158	0	0	83	158	0	0	0.144045	0.185335	No	0.21519	0.0105496	Yes	-0.174786
MIN::PET :original:glrlm:RunEntropy:TLR	83	158	0	0	83	158	0	0	0.395226	3.90177e-08	Yes	0.142824	0.19271	No	0.19271
MIN::PET :original:glrlm:RunLengthNonUniformity:TLR	83	158	0	0	83	158	0	0	0.230212	0.00500892	Yes	0.674699	3.23257e-24	Yes	-0.00500892
MIN::PET :original:glrlm:RunLengthNonUniformityNormalized:TLR	83	158	0	0	83	158	0	0	0.45196	1.43338e-10	Yes	0.167531	0.0817401	No	0.0817401
MIN::PET :original:glrlm:RunPercentage:TLR	83	158	0	0	83	158	0	0	0.527299	2.0581e-14	Yes	0.186289	0.038884	Yes	0.038884
MIN::PET :original:glrlm:RunVariance:TLR	83	158	0	0	83	158	0	0	0.286564	0.000188774	Yes	0.193534	0.0284584	Yes	0.0282696
MIN::PET :original:glrlm:ShortRunEmphasis:TLR	83	158	0	0	83	158	0	0	0.532408	1.06586e-14	Yes	0.189187	0.0344425	Yes	0.0344425
MIN::PET :original:glrlm:ShortRunHighGrayLevelEmphasis:TLR	83	158	0	0	83	158	0	0	0.173631	0.0647542	No	0.53012	1.37385e-14	Yes	-0.0647542
MIN::PET :original:glrlm:ShortRunLowGrayLevelEmphasis:TLR	83	158	0	0	83	158	0	0	0.0913528	0.710185	No	0.204362	0.0175558	Yes	-0.692629
MIN::PET :original:glszm:GrayLevelNonUniformity:TLR	83	158	0	0	83	158	0	0	0.344365	2.99482e-06	Yes	0.464389	3.6321e-11	Yes	-2.99479e-06
MIN::PET :original:glszm:GrayLevelNonUniformityNormalized:TLR	83	158	0	0	83	158	0	0	0.074653	0.89235	No	0.0809822	0.83019	No	-0.0621601
MIN::PET :original:glszm:GrayLevelVariance:TLR	83	158	0	0	83	158	0	0	0.192009	0.0305179	Yes	0.542169	2.82381e-15	Yes	-0.0305179
MIN::PET :original:glszm:HighGrayLevelZoneEmphasis:TLR	83	158	0	0	83	158	0	0	0.203447	0.0183879	Yes	0.518072	6.40121e-14	Yes	-0.0183879
MIN::PET :original:glszm:LargeAreaEmphasis:TLR	83	158	0	0	83	158	0	0	0.214275	0.0110791	Yes	0.987952	3.59505e-64	Yes	-0.0110791
MIN::PET :original:glszm:LargeAreaHighGrayLevelEmphasis:TLR	83	158	0	0	83	158	0	0	0.283971	0.000221498	Yes	0.891566	1.48134e-46	Yes	-0.000221498
MIN::PET :original:glszm:LargeAreaLowGrayLevelEmphasis:TLR	83	158	0	0	83	158	0	0	0.214732	0.0108328	Yes	0.975904	1.90351e-61	Yes	-0.0108328
MIN::PET :original:glszm:LowGrayLevelZoneEmphasis:TLR	83	158	0	0	83	158	0	0	0.0953942	0.659348	No	0.115144	0.425191	No	-0.234158
MIN::PET :original:glszm:SizeZoneNonUniformity:TLR	83	158	0	0	83	158	0	0	0.329876	9.10949e-06	Yes	0.810127	1.01899e-36	Yes	-9.10949e-06
MIN::PET :original:glszm:SizeZoneNonUniformityNormalized:TLR	83	158	0	0	83	158	0	0	0.400946	2.29764e-08	Yes	0.136953	0.231242	No	0.231242
MIN::PET :original:glszm:SmallAreaEmphasis:TLR	83	158	0	0	83	158	0	0	0.183087	0.0443423	Yes	0.968354	8.24605e-59	Yes	-0.0443423
MIN::PET :original:glszm:SmallAreaHighGrayLevelEmphasis:TLR	83	158	0	0	83	158	0	0	0.121855	0.357325	No	0.892405	1.48134e-46	Yes	-0.357325
MIN::PET :original:glszm:SmallAreaLowGrayLevelEmphasis:TLR	83	158	0	0	83	158	0	0	0.199786	0.0216994	Yes	0.981013	1.71854e-61	Yes	-0.0216994
MIN::PET :original:glszm:ZoneEntropy:TLR	83	158	0	0	83	158	0	0	0.143053	0.19118	No	0.143206	0.190392	No	-0.000787952
MIN::PET :original:glszm:ZonePercentage:TLR	83	158	0	0	83	158	0	0	0.08754	0.755944	No	0.171954	0.0689086	No	-0.687035
MIN::PET :original:glszm:ZoneVariance:TLR	83	158	0	0	83	158	0	0	0.178969	0.05246	No	0.987952	3.59505e-64	Yes	-0.05246
MIN::PET :original:ngtdm:Busyness:TLR	83	158	0	0	83	158	0	0	0.363352	6.42612e-07	Yes	0.343602	3.14003e-06	Yes	2.49742e-06
MIN::PET :original:ngtdm:Coarseness:TLR	83	158	0	0	83	158	0	0	0.243938	0.00240549	Yes	0.106756	0.519957	No	0.517551
MIN::PET :original:ngtdm:Complexity:TLR	83	158	0	0	83	158	0	0	0.196889	0.0246583	Yes	0.626506	1.21587e-20	Yes	-0.0246583
MIN::PET :original:ngtdm:Contrast:TLR	83	158	0	0	83	158	0	0	0.08754	0.755944	No	0.243023	0.00252747	Yes	-0.753416
MIN::PET :original:ngtdm:Strength:TLR	83	158	0	0	83	158	0	0	0.0842611	0.794049	No	0.415358	5.83436e-09	Yes	-0.794049
MAX::PET :original:shape:Elongation	83	158	0	0	83	158	0	0	0.229221	0.0052715	Yes	0.110111	0.481384	No	0.476113
MAX::PET :original:shape:Flatness	83	158	0	0	83	158	0	0	0.336816	5.37969e-06	Yes	0.0929541	0.689544	No	0.689539
MAX::PET :original:shape:LeastAxisLength	83	158	0	0	83	158	0	0	0.164252	0.0922926	No	0.124828	0.329553	No	0.23726
MAX::PET :original:shape:MajorAxisLength	83	158	0	0	83	158	0	0	0.228992	0.0053355	Yes	0.118881	0.386423	No	0.381087
MAX::PET :original:shape:Maximum2DDiameterColumn	83	158	0	0	83	158	0	0	0.190636	0.0323563	Yes	0.0974531	0.633946	No	0.60159
MAX::PET :original:shape:Maximum2DDiameterRow	83	158	0	0	83	158	0	0	0.225332	0.00643262	Yes	0.122007	0.355895	No	0.349463
MAX::PET :original:shape:Maximum2DDiameterSlice	83	158	0	0	83	158	0	0	0.232652	0.00441014	Yes	0.182629	0.0452217	Yes	0.0408116
MAX::PET :original:shape:Maximum3DDiameter	83	158	0	0	83	158	0	0	0.222663	0.00735196	Yes	0.119338	0.382174	No	0.374822
MAX::PET :original:shape:MeshVolume	83	158	0	0	83	158	0	0	0.195516	0.0262294	Yes	0.433735	9.39265e-10	Yes	-0.0262294
MAX::PET :original:shape:MinorAxisLength	83	158	0	0	83	158	0	0	0.227391	0.00578434	Yes	0.126048	0.318594	No	0.312809
MAX::PET :original:shape:Sphericity	83	158	0	0	83	158	0	0	0.210462	0.0132412	Yes	0.118804	0.387124	No	0.373883
MAX::PET :original:shape:SurfaceArea	83	158	0	0	83	158	0	0	0.199634	0.0218005	Yes	0.192771	0.029442	Yes	0.00764151
MAX::PET :original:shape:SurfaceVolumeRatio	83	158	0	0	83	158	0	0	0.544685	2.06949e-15	Yes	0.134665	0.248051	No	0.248051
MAX::PET :original:shape:VoxelVolume	83	158	0	0	83	158	0	0	0.195516	0.0262294	Yes	0.433735	9.39265e-10	Yes	-0.0262294
MAX::PET :original:firstorder:10Percentile:TLR	83	158	0	0	83	158	0	0	0.286945	0.00018299	Yes	0.122617	0.35009	No	0.349907
MAX::PET :original:firstorder:90Percentile:TLR	83	158	0	0	83	158	0	0	0.161202	0.103165	No	0.0725942	0.909802	No	0.806637
MAX::PET :original:firstorder:Energy:TLR	83	158	0	0	83	158	0	0	0.0822022	0.817089	No	0.525316	2.61513e-14	Yes	-0.817089
MAX::PET :original:firstorder:Entropy:TLR	83	158	0	0	83	158	0	0	0.454629	1.07578e-10	Yes	0.0978344	0.629127	No	0.629127
MAX::PET :original:firstorder:InterquartileRange:TLR	83	158	0	0	83	158	0	0	0.146561	0.170474	No	0.0579533	0.986232	No	0.815757
MAX::PET :original:firstorder:Kurtosis:TLR	83	158	0	0	83	158	0	0	0.206726	0.0158204	Yes	0.0794571	0.846618	No	0.830797
MAX::PET :original:firstorder:Maximum:TLR	83	158	0	0	83	158	0	0	0.0939454	0.677155	No	0.0594784	0.981833	No	0.304678
MAX::PET :original:firstorder:MeanAbsoluteDeviation:TLR	83	158	0	0	83	158	0	0	0.116135	0.415088	No	0.0536831	0.994037	No	0.578949
MAX::PET :original:firstorder:Mean:TLR	83	158	0	0	83	158	0	0	0.214504	0.0109705	Yes	0.10058	0.594462	No	0.583491
MAX::PET :original:firstorder:Median:TLR	83	158	0	0	83	158	0	0	0.229602	0.00516981	Yes	0.10546	0.535639	No	0.53047
MAX::PET :original:firstorder:Minimum:TLR	83	158	0	0	83	158	0	0	0.267729	0.000610449	Yes	0.0867012	0.765462	No	0.764851
MAX::PET :original:firstorder:Range:TLR	83	158	0	0	83	158	0	0	0.0829648	0.809055	No	0.0907427	0.717712	No	-0.0913434
MAX::PET :original:firstorder:RobustMeanAbsoluteDeviation:TLR	83	158	0	0	83	158	0	0	0.135123	0.244479	No	0.0579533	0.986232	No	0.741753
MAX::PET :original:firstorder:RootMeanSquared:TLR	83	158	0	0	83	158	0	0	0.196736	0.024858	Yes	0.0819735	0.820025	No	0.795167
MAX::PET :original:firstorder:Skewness:TLR	83	158	0	0	83	158	0	0	0.151746	0.143394	No	0.675538	2.97945e-24	Yes	-0.143394
MAX::PET :original:firstorder:TotalEnergy:TLR	83	158	0	0	83	158	0	0	0.0822022	0.817089	No	0.525316	2.61513e-14	Yes	-0.817089
MAX::PET :original:firstorder:Uniformity:TLR	83	158	0	0	83	158	0	0	0.1824	0.0456442	Yes	0.108281	0.502589	No	0.456945
MAX::PET :original:firstorder:Variance:TLR	83	158	0	0	83	158	0	0	0.122465	0.351453	No	0.107595	0.509684	No	0.158231
MAX::PET :original:glcm:Autocorrelation:TLR	83	158	0	0	83	158	0	0	0.0755681	0.88458	No	0.168065	0.0798884	No	-0.804691
MAX::PET :original:glcm:ClusterProminence:TLR	83	158	0	0	83	158	0	0	0.0801434	0.839445	No	0.53012	1.37385e-14	Yes	-0.839445
MAX::PET :original:glcm:ClusterShade:TLR	83	158	0	0	83	158	0	0	0.147857	0.16328	No	0.311728	3.4091e-05	Yes	-0.163246
MAX::PET :original:glcm:ClusterTendency:TLR	83	158	0	0	83	158	0	0	0.0641299	0.964302	No	0.0886076	0.742519	No	-0.221783
MAX::PET :original:glcm:Contrast:TLR	83	158	0	0	83	158	0	0	0.0733567	0.903478	No	0.272762	0.000446862	Yes	-0.903032
MAX::PET :original:glcm:Correlation:TLR	83	158	0	0	83	158	0	0	0.226781	0.00596474	Yes	0.0721366	0.913325	No	0.90736
MAX::PET :original:glcm:DifferenceAverage:TLR	83	158	0	0	83	158	0	0	0.155254	0.127355	No	0.172716	0.0668758	No	-0.0604796
MAX::PET :original:glcm:DifferenceEntropy:TLR	83	158	0	0	83	158	0	0	0.228382	0.00550608	Yes	0.0811347	0.829218	No	0.823712
MAX::PET :original:glcm:DifferenceVariance:TLR	83	158	0	0	83	158	0	0	0.154263	0.131774	No	0.141681	0.199455	No	0.0676808
MAX::PET :original:glcm:Id:TLR	83	158	0	0	83	158	0	0	0.244319	0.00236415	Yes	0.143053	0.19118	No	0.188816
MAX::PET :original:glcm:Idm:TLR	83	158	0	0	83	158	0	0	0.281074	0.000268466	Yes	0.16082	0.104542	No	0.104273
MAX::PET :original:glcm:Idmn:TLR	83	158	0	0	83	158	0	0	0.116898	0.407074	No	0.116898	0.407074	No	0
MAX::PET :original:glcm:Idn:TLR	83	158	0	0	83	158	0	0	0.361522	7.464e-07	Yes	0.113467	0.443487	No	0.443486
MAX::PET :original:glcm:Imc1:TLR	83	158	0	0	83	158	0	0	0.119338	0.382174	No	0.0712216	0.920681	No	0.538507
MAX::PET :original:glcm:Imc2:TLR	83	158	0	0	83	158	0	0	0.427863	1.7292e-09	Yes	0.182172	0.0459956	Yes	0.0459956
MAX::PET :original:glcm:InverseVariance:TLR	83	158	0	0	83	158	0	0	0.526918	2.15026e-14	Yes	0.122998	0.346679	No	0.346679
MAX::PET :original:glcm:JointAverage:TLR	83	158	0	0	83	158	0	0	0.0948605	0.665682	No	0.0710691	0.921695	No	0.256012
MAX::PET :original:glcm:JointEnergy:TLR	83	158	0	0	83	158	0	0	0.197499	0.023999	Yes	0.179122	0.0521007	No	0.0281018
MAX::PET :original:glcm:JointEntropy:TLR	83	158	0	0	83	158	0	0	0.419704	3.89125e-09	Yes	0.104392	0.548488	No	0.548488
MAX::PET :original:glcm:MCC:TLR	83	158	0	0	83	158	0	0	0.292512	0.000127795	Yes	0.095623	0.65679	No	0.656662
MAX::PET :original:glcm:MaximumProbability:TLR	83	158	0	0	83	158	0	0	0.205887	0.0164379	Yes	0.12338	0.342847	No	0.326409
MAX::PET :original:glcm:SumAverage:TLR	83	158	0	0	83	158	0	0	0.0948605	0.665682	No	0.0710691	0.921695	No	0.256012
MAX::PET :original:glcm:SumEntropy:TLR	83	158	0	0	83	158	0	0	0.44197	4.09275e-10	Yes	0.0986732	0.618482	No	0.618482
MAX::PET :original:glcm:SumSquares:TLR	83	158	0	0	83	158	0	0	0.0590209	0.983226	No	0.0801434	0.839445	No	-0.143781
MAX::PET :original:gldm:DependenceEntropy:TLR	83	158	0	0	83	158	0	0	0.249657	0.00175048	Yes	0.0663413	0.952488	No	0.950738
MAX::PET :original:gldm:DependenceNonUniformity:TLR	83	158	0	0	83	158	0	0	0.228001	0.0056087	Yes	0.158152	0.114989	No	0.109381
MAX::PET :original:gldm:DependenceNonUniformityNormalized:TLR	83	158	0	0	83	158	0	0	0.143282	0.189669	No	0.0999695	0.60198	No	0.412311
MAX::PET :original:gldm:DependenceVariance:TLR	83	158	0	0	83	158	0	0	0.150755	0.148547	No	0.118499	0.390599	No	0.242052
MAX::PET :original:gldm:GrayLevelNonUniformity:TLR	83	158	0	0	83	158	0	0	0.240278	0.00292735	Yes	0.566265	1.04587e-16	Yes	-0.00292735
MAX::PET :original:gldm:GrayLevelVariance:TLR	83	158	0	0	83	158	0	0	0.0641299	0.964302	No	0.177215	0.056061	No	-0.908241
MAX::PET :original:gldm:HighGrayLevelEmphasis:TLR	83	158	0	0	83	158	0	0	0.0755681	0.88458	No	0.156627	0.121063	No	-0.763516
MAX::PET :original:gldm:LargeDependenceEmphasis:TLR	83	158	0	0	83	158	0	0	0.112856	0.450144	No	0.108281	0.502589	No	0.0524452
MAX::PET :original:gldm:LargeDependenceHighGrayLevelEmphasis:TLR	83	158	0	0	83	158	0	0	0.140232	0.208888	No	0.153195	0.136686	No	-0.0722019
MAX::PET :original:gldm:LargeDependenceLowGrayLevelEmphasis:TLR	83	158	0	0	83	158	0	0	0.0968431	0.641616	No	0.443038	3.61805e-10	Yes	-0.641616
MAX::PET :original:gldm:LowGrayLevelEmphasis:TLR	83	158	0	0	83	158	0	0	0.131615	0.271389	No	0.154339	0.131126	No	-0.140263
MAX::PET :original:gldm:SmallDependenceEmphasis:TLR	83	158	0	0	83	158	0	0	0.214122	0.0111511	Yes	0.0997407	0.605341	No	0.59419
MAX::PET :original:gldm:SmallDependenceHighGrayLevelEmphasis:TLR	83	158	0	0	83	158	0	0	0.0870063	0.762157	No	0.245463	0.00221075	Yes	-0.759947
MAX::PET :original:gldm:SmallDependenceLowGrayLevelEmphasis:TLR	83	158	0	0	83	158	0	0	0.278405	0.000317999	Yes	0.145875	0.174649	No	0.174331
MAX::PET :original:glrlm:GrayLevelNonUniformity:TLR	83	158	0	0	83	158	0	0	0.136877	0.232069	No	0.506024	2.85725e-13	Yes	-0.232069
MAX::PET :original:glrlm:GrayLevelNonUniformityNormalized:TLR	83	158	0	0	83	158	0	0	0.200168	0.0213227	Yes	0.091124	0.712507	No	0.691184
MAX::PET :original:glrlm:GrayLevelVariance:TLR	83	158	0	0	83	158	0	0	0.0668751	0.949585	No	0.0897514	0.729109	No	-0.220475
MAX::PET :original:glrlm:HighGrayLevelRunEmphasis:TLR	83	158	0	0	83	158	0	0	0.0761781	0.878908	No	0.113543	0.44234	No	-0.436568
MAX::PET :original:glrlm:LongRunEmphasis:TLR	83	158	0	0	83	158	0	0	0.464618	3.62881e-11	Yes	0.192847	0.029442	Yes	0.029442
MAX::PET :original:glrlm:LongRunHighGrayLevelEmphasis:TLR	83	158	0	0	83	158	0	0	0.15899	0.111554	No	0.168675	0.0780658	No	-0.0334877
MAX::PET :original:glrlm:LongRunLowGrayLevelEmphasis:TLR	83	158	0	0	83	158	0	0	0.155864	0.12468	No	0.259494	0.000991045	Yes	-0.123689
MAX::PET :original:glrlm:LowGrayLevelRunEmphasis:TLR	83	158	0	0	83	158	0	0	0.151212	0.146189	No	0.129022	0.29241	No	0.146221
MAX::PET :original:glrlm:RunEntropy:TLR	83	158	0	0	83	158	0	0	0.181257	0.0477485	Yes	0.133064	0.260068	No	0.21232
MAX::PET :original:glrlm:RunLengthNonUniformity:TLR	83	158	0	0	83	158	0	0	0.091429	0.709018	No	0.367699	4.39274e-07	Yes	-0.709018
MAX::PET :original:glrlm:RunLengthNonUniformityNormalized:TLR	83	158	0	0	83	158	0	0	0.561385	2.10625e-16	Yes	0.174699	0.0621177	No	0.0621177
MAX::PET :original:glrlm:RunPercentage:TLR	83	158	0	0	83	158	0	0	0.598139	1.01295e-18	Yes	0.172792	0.0668578	No	0.0668578
MAX::PET :original:glrlm:RunVariance:TLR	83	158	0	0	83	158	0	0	0.141376	0.201811	No	0.173174	0.0657276	No	-0.136084
MAX::PET :original:glrlm:ShortRunEmphasis:TLR	83	158	0	0	83	158	0	0	0.567104	9.50107e-17	Yes	0.173479	0.0651276	No	0.0651276
MAX::PET :original:glrlm:ShortRunHighGrayLevelEmphasis:TLR	83	158	0	0	83	158	0	0	0.119491	0.380294	No	0.493671	1.29313e-12	Yes	-0.380294
MAX::PET :original:glrlm:ShortRunLowGrayLevelEmphasis:TLR	83	158	0	0	83	158	0	0	0.255528	0.0012582	Yes	0.10241	0.572525	No	0.571267
MAX::PET :original:glszm:GrayLevelNonUniformity:TLR	83	158	0	0	83	158	0	0	0.130395	0.281216	No	0.150221	0.151041	No	-0.130175
MAX::PET :original:glszm:GrayLevelNonUniformityNormalized:TLR	83	158	0	0	83	158	0	0	0.196126	0.0255359	Yes	0.124676	0.330612	No	0.305077
MAX::PET :original:glszm:GrayLevelVariance:TLR	83	158	0	0	83	158	0	0	0.0901327	0.725107	No	0.361446	7.464e-07	Yes	-0.725107
MAX::PET :original:glszm:HighGrayLevelZoneEmphasis:TLR	83	158	0	0	83	158	0	0	0.0766357	0.87469	No	0.138249	0.221988	No	-0.652702
MAX::PET :original:glszm:LargeAreaEmphasis:TLR	83	158	0	0	83	158	0	0	0.105612	0.533557	No	0.783133	7.30499e-34	Yes	-0.533557
MAX::PET :original:glszm:LargeAreaHighGrayLevelEmphasis:TLR	83	158	0	0	83	158	0	0	0.0693915	0.93402	No	0.93038	4.12498e-52	Yes	-0.93402
MAX::PET :original:glszm:LargeAreaLowGrayLevelEmphasis:TLR	83	158	0	0	83	158	0	0	0.130319	0.281939	No	0.783133	7.30499e-34	Yes	-0.281939
MAX::PET :original:glszm:LowGrayLevelZoneEmphasis:TLR	83	158	0	0	83	158	0	0	0.243099	0.00252674	Yes	0.228458	0.00544652	Yes	0.00291978
MAX::PET :original:glszm:SizeZoneNonUniformity:TLR	83	158	0	0	83	158	0	0	0.186747	0.0381619	Yes	0.367089	4.61931e-07	Yes	-0.0381615
MAX::PET :original:glszm:SizeZoneNonUniformityNormalized:TLR	83	158	0	0	83	158	0	0	0.364572	5.80574e-07	Yes	0.175309	0.060652	No	0.0606514
MAX::PET :original:glszm:SmallAreaEmphasis:TLR	83	158	0	0	83	158	0	0	0.271084	0.00049921	Yes	0.968354	8.24605e-59	Yes	-0.00049921
MAX::PET :original:glszm:SmallAreaHighGrayLevelEmphasis:TLR	83	158	0	0	83	158	0	0	0.203294	0.0185173	Yes	0.924051	4.01615e-51	Yes	-0.0185173
MAX::PET :original:glszm:SmallAreaLowGrayLevelEmphasis:TLR	83	158	0	0	83	158	0	0	0.260027	0.000969781	Yes	0.962025	1.40988e-57	Yes	-0.000969781
MAX::PET :original:glszm:ZoneEntropy:TLR	83	158	0	0	83	158	0	0	0.383788	1.0971e-07	Yes	0.0757206	0.88314	No	0.88314
MAX::PET :original:glszm:ZonePercentage:TLR	83	158	0	0	83	158	0	0	0.288623	0.000165233	Yes	0.0829648	0.809055	No	0.80889
MAX::PET :original:glszm:ZoneVariance:TLR	83	158	0	0	83	158	0	0	0.106451	0.523896	No	0.795181	4.55004e-35	Yes	-0.523896
MAX::PET :original:ngtdm:Busyness:TLR	83	158	0	0	83	158	0	0	0.143587	0.187921	No	0.518072	6.40121e-14	Yes	-0.187921
MAX::PET :original:ngtdm:Coarseness:TLR	83	158	0	0	83	158	0	0	0.488333	2.40509e-12	Yes	0.127574	0.305001	No	0.305001
MAX::PET :original:ngtdm:Complexity:TLR	83	158	0	0	83	158	0	0	0.0831935	0.806632	No	0.373494	2.69384e-07	Yes	-0.806632
MAX::PET :original:ngtdm:Contrast:TLR	83	158	0	0	83	158	0	0	0.130395	0.281216	No	0.21763	0.00936717	Yes	-0.271848
MAX::PET :original:ngtdm:Strength:TLR	83	158	0	0	83	158	0	0	0.198948	0.0225205	Yes	0.336739	5.37969e-06	Yes	-0.0225152
MEDIAN::PET :original:shape:Elongation	83	158	0	0	83	158	0	0	0.182019	0.046365	Yes	0.17569	0.0597363	No	0.0133713
MEDIAN::PET :original:shape:Flatness	83	158	0	0	83	158	0	0	0.200168	0.0213227	Yes	0.0739668	0.898362	No	0.877039
MEDIAN::PET :original:shape:LeastAxisLength	83	158	0	0	83	158	0	0	0.315998	2.52306e-05	Yes	0.0874638	0.757051	No	0.757026
MEDIAN::PET :original:shape:MajorAxisLength	83	158	0	0	83	158	0	0	0.426033	2.08226e-09	Yes	0.119719	0.378343	No	0.378343
MEDIAN::PET :original:shape:Maximum2DDiameterColumn	83	158	0	0	83	158	0	0	0.411316	8.69578e-09	Yes	0.142596	0.194141	No	0.194141
MEDIAN::PET :original:shape:Maximum2DDiameterRow	83	158	0	0	83	158	0	0	0.382111	1.27126e-07	Yes	0.154644	0.130072	No	0.130072
MEDIAN::PET :original:shape:Maximum2DDiameterSlice	83	158	0	0	83	158	0	0	0.38844	7.22983e-08	Yes	0.153195	0.136686	No	0.136686
MEDIAN::PET :original:shape:Maximum3DDiameter	83	158	0	0	83	158	0	0	0.420924	3.44866e-09	Yes	0.149535	0.154774	No	0.154774
MEDIAN::PET :original:shape:MeshVolume	83	158	0	0	83	158	0	0	0.368232	4.24256e-07	Yes	0.578313	1.88175e-17	Yes	-4.24256e-07
MEDIAN::PET :original:shape:MinorAxisLength	83	158	0	0	83	158	0	0	0.376392	2.09449e-07	Yes	0.169132	0.076947	No	0.0769468
MEDIAN::PET :original:shape:Sphericity	83	158	0	0	83	158	0	0	0.104011	0.553596	No	0.113085	0.447628	No	-0.105968
MEDIAN::PET :original:shape:SurfaceArea	83	158	0	0	83	158	0	0	0.355574	1.21614e-06	Yes	0.12216	0.354556	No	0.354555
MEDIAN::PET :original:shape:SurfaceVolumeRatio	83	158	0	0	83	158	0	0	0.36686	4.73104e-07	Yes	0.114	0.43805	No	0.43805
MEDIAN::PET :original:shape:VoxelVolume	83	158	0	0	83	158	0	0	0.368232	4.24256e-07	Yes	0.578313	1.88175e-17	Yes	-4.24256e-07
MEDIAN::PET :original:firstorder:10Percentile:TLR	83	158	0	0	83	158	0	0	0.247369	0.00199702	Yes	0.0918103	0.703745	No	0.701748
MEDIAN::PET :original:firstorder:90Percentile:TLR	83	158	0	0	83	158	0	0	0.142824	0.19271	No	0.0739668	0.898362	No	0.705652
MEDIAN::PET :original:firstorder:Energy:TLR	83	158	0	0	83	158	0	0	0.199176	0.0223007	Yes	0.783133	7.30499e-34	Yes	-0.0223007
MEDIAN::PET :original:firstorder:Entropy:TLR	83	158	0	0	83	158	0	0	0.297011	9.45193e-05	Yes	0.12582	0.320334	No	0.320239
MEDIAN::PET :original:firstorder:InterquartileRange:TLR	83	158	0	0	83	158	0	0	0.0658075	0.95544	No	0.104392	0.548488	No	-0.406952
MEDIAN::PET :original:firstorder:Kurtosis:TLR	83	158	0	0	83	158	0	0	0.289614	0.000154258	Yes	0.0873113	0.758166	No	0.758012
MEDIAN::PET :original:firstorder:Maximum:TLR	83	158	0	0	83	158	0	0	0.0919628	0.702564	No	0.0766357	0.87469	No	0.172125
MEDIAN::PET :original:firstorder:MeanAbsoluteDeviation:TLR	83	158	0	0	83	158	0	0	0.0880738	0.749757	No	0.111103	0.469702	No	-0.280055
MEDIAN::PET :original:firstorder:Mean:TLR	83	158	0	0	83	158	0	0	0.217554	0.00945738	Yes	0.100961	0.590476	No	0.581018
MEDIAN::PET :original:firstorder:Median:TLR	83	158	0	0	83	158	0	0	0.254918	0.00130338	Yes	0.114839	0.429262	No	0.427959
MEDIAN::PET :original:firstorder:Minimum:TLR	83	158	0	0	83	158	0	0	0.299451	8.03019e-05	Yes	0.119796	0.377282	No	0.377202
MEDIAN::PET :original:firstorder:Range:TLR	83	158	0	0	83	158	0	0	0.107061	0.516716	No	0.109273	0.490901	No	-0.025815
MEDIAN::PET :original:firstorder:RobustMeanAbsoluteDeviation:TLR	83	158	0	0	83	158	0	0	0.0778557	0.86256	No	0.095623	0.65679	No	-0.20577
MEDIAN::PET :original:firstorder:RootMeanSquared:TLR	83	158	0	0	83	158	0	0	0.213665	0.011409	Yes	0.131386	0.273473	No	0.262064
MEDIAN::PET :original:firstorder:Skewness:TLR	83	158	0	0	83	158	0	0	0.181562	0.0471673	Yes	0.696355	6.09396e-26	Yes	-0.0471673
MEDIAN::PET :original:firstorder:TotalEnergy:TLR	83	158	0	0	83	158	0	0	0.199176	0.0223007	Yes	0.783133	7.30499e-34	Yes	-0.0223007
MEDIAN::PET :original:firstorder:Uniformity:TLR	83	158	0	0	83	158	0	0	0.0968431	0.641616	No	0.117584	0.399571	No	-0.242045
MEDIAN::PET :original:firstorder:Variance:TLR	83	158	0	0	83	158	0	0	0.0892939	0.734956	No	0.166235	0.0855622	No	-0.649394
MEDIAN::PET :original:glcm:Autocorrelation:TLR	83	158	0	0	83	158	0	0	0.137487	0.227769	No	0.39759	3.1393e-08	Yes	-0.227769
MEDIAN::PET :original:glcm:ClusterProminence:TLR	83	158	0	0	83	158	0	0	0.170581	0.0728053	No	0.759494	1.30804e-31	Yes	-0.0728053
MEDIAN::PET :original:glcm:ClusterShade:TLR	83	158	0	0	83	158	0	0	0.247522	0.00197177	Yes	0.718011	9.27173e-28	Yes	-0.00197177
MEDIAN::PET :original:glcm:ClusterTendency:TLR	83	158	0	0	83	158	0	0	0.138097	0.223535	No	0.301205	7.09793e-05	Yes	-0.223464
MEDIAN::PET :original:glcm:Contrast:TLR	83	158	0	0	83	158	0	0	0.10302	0.56521	No	0.0836511	0.801056	No	0.235846
MEDIAN::PET :original:glcm:Correlation:TLR	83	158	0	0	83	158	0	0	0.126354	0.315606	No	0.0777032	0.864045	No	0.54844
MEDIAN::PET :original:glcm:DifferenceAverage:TLR	83	158	0	0	83	158	0	0	0.139774	0.212071	No	0.08632	0.770552	No	0.55848
MEDIAN::PET :original:glcm:DifferenceEntropy:TLR	83	158	0	0	83	158	0	0	0.158152	0.114989	No	0.0581821	0.985607	No	0.870618
MEDIAN::PET :original:glcm:DifferenceVariance:TLR	83	158	0	0	83	158	0	0	0.205124	0.0170424	Yes	0.137639	0.226205	No	0.209163
MEDIAN::PET :original:glcm:Id:TLR	83	158	0	0	83	158	0	0	0.161431	0.102282	No	0.118576	0.389502	No	0.287221
MEDIAN::PET :original:glcm:Idm:TLR	83	158	0	0	83	158	0	0	0.187967	0.0362631	Yes	0.124905	0.328545	No	0.292282
MEDIAN::PET :original:glcm:Idmn:TLR	83	158	0	0	83	158	0	0	0.207946	0.0149469	Yes	0.137715	0.226187	No	0.21124
MEDIAN::PET :original:glcm:Idn:TLR	83	158	0	0	83	158	0	0	0.395379	3.84051e-08	Yes	0.156474	0.122045	No	0.122045
MEDIAN::PET :original:glcm:Imc1:TLR	83	158	0	0	83	158	0	0	0.0800671	0.840268	No	0.100961	0.590476	No	-0.249792
MEDIAN::PET :original:glcm:Imc2:TLR	83	158	0	0	83	158	0	0	0.37662	2.07824e-07	Yes	0.151594	0.144378	No	0.144378
MEDIAN::PET :original:glcm:InverseVariance:TLR	83	158	0	0	83	158	0	0	0.455849	9.46548e-11	Yes	0.113162	0.446766	No	0.446766
MEDIAN::PET :original:glcm:JointAverage:TLR	83	158	0	0	83	158	0	0	0.129327	0.290371	No	0.177063	0.0564575	No	-0.233913
MEDIAN::PET :original:glcm:JointEnergy:TLR	83	158	0	0	83	158	0	0	0.11095	0.472011	No	0.189873	0.0333127	Yes	-0.438698
MEDIAN::PET :original:glcm:JointEntropy:TLR	83	158	0	0	83	158	0	0	0.30639	4.98877e-05	Yes	0.121931	0.356435	No	0.356385
MEDIAN::PET :original:glcm:MCC:TLR	83	158	0	0	83	158	0	0	0.108968	0.494392	No	0.0860149	0.773799	No	0.279407
MEDIAN::PET :original:glcm:MaximumProbability:TLR	83	158	0	0	83	158	0	0	0.100122	0.600743	No	0.114687	0.430411	No	-0.170332
MEDIAN::PET :original:glcm:SumAverage:TLR	83	158	0	0	83	158	0	0	0.129327	0.290371	No	0.177063	0.0564575	No	-0.233913
MEDIAN::PET :original:glcm:SumEntropy:TLR	83	158	0	0	83	158	0	0	0.309669	3.95642e-05	Yes	0.0966143	0.644407	No	0.644368
MEDIAN::PET :original:glcm:SumSquares:TLR	83	158	0	0	83	158	0	0	0.141833	0.198738	No	0.26506	0.00071706	Yes	-0.198021
MEDIAN::PET :original:gldm:DependenceEntropy:TLR	83	158	0	0	83	158	0	0	0.0902089	0.723956	No	0.0772457	0.868665	No	0.144709
MEDIAN::PET :original:gldm:DependenceNonUniformity:TLR	83	158	0	0	83	158	0	0	0.44075	4.6207e-10	Yes	0.130548	0.28024	No	0.28024
MEDIAN::PET :original:gldm:DependenceNonUniformityNormalized:TLR	83	158	0	0	83	158	0	0	0.23555	0.00378945	Yes	0.102638	0.569752	No	0.565963
MEDIAN::PET :original:gldm:DependenceVariance:TLR	83	158	0	0	83	158	0	0	0.0956993	0.655594	No	0.126735	0.312291	No	-0.343303
MEDIAN::PET :original:gldm:GrayLevelNonUniformity:TLR	83	158	0	0	83	158	0	0	0.428473	1.62357e-09	Yes	0.515632	8.7409e-14	Yes	-1.62348e-09
MEDIAN::PET :original:gldm:GrayLevelVariance:TLR	83	158	0	0	83	158	0	0	0.145112	0.178835	No	0.253012	0.00144777	Yes	-0.177387
MEDIAN::PET :original:gldm:HighGrayLevelEmphasis:TLR	83	158	0	0	83	158	0	0	0.141986	0.197947	No	0.39759	3.1393e-08	Yes	-0.197947
MEDIAN::PET :original:gldm:LargeDependenceEmphasis:TLR	83	158	0	0	83	158	0	0	0.0860912	0.772729	No	0.246835	0.00203989	Yes	-0.770689
MEDIAN::PET :original:gldm:LargeDependenceHighGrayLevelEmphasis:TLR	83	158	0	0	83	158	0	0	0.144273	0.183842	No	0.421687	3.14472e-09	Yes	-0.183842
MEDIAN::PET :original:gldm:LargeDependenceLowGrayLevelEmphasis:TLR	83	158	0	0	83	158	0	0	0.12521	0.325829	No	0.392405	5.02727e-08	Yes	-0.325829
MEDIAN::PET :original:gldm:LowGrayLevelEmphasis:TLR	83	158	0	0	83	158	0	0	0.121931	0.356435	No	0.196813	0.024659	Yes	-0.331776
MEDIAN::PET :original:gldm:SmallDependenceEmphasis:TLR	83	158	0	0	83	158	0	0	0.128107	0.300754	No	0.0667226	0.950565	No	0.649811
MEDIAN::PET :original:gldm:SmallDependenceHighGrayLevelEmphasis:TLR	83	158	0	0	83	158	0	0	0.124676	0.330612	No	0.421687	3.14472e-09	Yes	-0.330612
MEDIAN::PET :original:gldm:SmallDependenceLowGrayLevelEmphasis:TLR	83	158	0	0	83	158	0	0	0.249199	0.00180211	Yes	0.141604	0.200286	No	0.198484
MEDIAN::PET :original:glrlm:GrayLevelNonUniformity:TLR	83	158	0	0	83	158	0	0	0.286183	0.000193379	Yes	0.426796	1.88579e-09	Yes	-0.000193377
MEDIAN::PET :original:glrlm:GrayLevelNonUniformityNormalized:TLR	83	158	0	0	83	158	0	0	0.101342	0.585772	No	0.108815	0.495818	No	-0.0899543
MEDIAN::PET :original:glrlm:GrayLevelVariance:TLR	83	158	0	0	83	158	0	0	0.171039	0.0714848	No	0.228916	0.0053355	Yes	-0.0661493
MEDIAN::PET :original:glrlm:HighGrayLevelRunEmphasis:TLR	83	158	0	0	83	158	0	0	0.143206	0.190392	No	0.39759	3.1393e-08	Yes	-0.190392
MEDIAN::PET :original:glrlm:LongRunEmphasis:TLR	83	158	0	0	83	158	0	0	0.565884	1.14607e-16	Yes	0.196889	0.0246583	Yes	0.0246583
MEDIAN::PET :original:glrlm:LongRunHighGrayLevelEmphasis:TLR	83	158	0	0	83	158	0	0	0.272686	0.000453694	Yes	0.385542	9.36956e-08	Yes	-0.0004536
MEDIAN::PET :original:glrlm:LongRunLowGrayLevelEmphasis:TLR	83	158	0	0	83	158	0	0	0.25347	0.00141253	Yes	0.204362	0.0175558	Yes	0.0161433
MEDIAN::PET :original:glrlm:LowGrayLevelRunEmphasis:TLR	83	158	0	0	83	158	0	0	0.137258	0.229198	No	0.197423	0.0240009	Yes	-0.205197
MEDIAN::PET :original:glrlm:RunEntropy:TLR	83	158	0	0	83	158	0	0	0.275126	0.000389646	Yes	0.125057	0.327481	No	0.327092
MEDIAN::PET :original:glrlm:RunLengthNonUniformity:TLR	83	158	0	0	83	158	0	0	0.190178	0.0330013	Yes	0.384322	1.04091e-07	Yes	-0.0330012
MEDIAN::PET :original:glrlm:RunLengthNonUniformityNormalized:TLR	83	158	0	0	83	158	0	0	0.565274	1.25434e-16	Yes	0.169132	0.076947	No	0.076947
MEDIAN::PET :original:glrlm:RunPercentage:TLR	83	158	0	0	83	158	0	0	0.573433	3.85668e-17	Yes	0.207107	0.015533	Yes	0.015533
MEDIAN::PET :original:glrlm:RunVariance:TLR	83	158	0	0	83	158	0	0	0.279015	0.000305977	Yes	0.165167	0.0889786	No	0.0886726
MEDIAN::PET :original:glrlm:ShortRunEmphasis:TLR	83	158	0	0	83	158	0	0	0.579762	1.54448e-17	Yes	0.180189	0.049948	Yes	0.049948
MEDIAN::PET :original:glrlm:ShortRunHighGrayLevelEmphasis:TLR	83	158	0	0	83	158	0	0	0.12643	0.314919	No	0.12948	0.28858	No	-0.0263397
MEDIAN::PET :original:glrlm:ShortRunLowGrayLevelEmphasis:TLR	83	158	0	0	83	158	0	0	0.199176	0.0223007	Yes	0.171496	0.0700894	No	0.0477886
MEDIAN::PET :original:glszm:GrayLevelNonUniformity:TLR	83	158	0	0	83	158	0	0	0.23189	0.00458171	Yes	0.348178	2.19341e-06	Yes	-0.00457952
MEDIAN::PET :original:glszm:GrayLevelNonUniformityNormalized:TLR	83	158	0	0	83	158	0	0	0.130548	0.28024	No	0.134131	0.251658	No	-0.0285817
MEDIAN::PET :original:glszm:GrayLevelVariance:TLR	83	158	0	0	83	158	0	0	0.138707	0.219364	No	0.313253	3.06391e-05	Yes	-0.219334
MEDIAN::PET :original:glszm:HighGrayLevelZoneEmphasis:TLR	83	158	0	0	83	158	0	0	0.156321	0.122648	No	0.421687	3.14472e-09	Yes	-0.122648
MEDIAN::PET :original:glszm:LargeAreaEmphasis:TLR	83	158	0	0	83	158	0	0	0.16082	0.104542	No	0.939759	3.51106e-54	Yes	-0.104542
MEDIAN::PET :original:glszm:LargeAreaHighGrayLevelEmphasis:TLR	83	158	0	0	83	158	0	0	0.181638	0.0471094	Yes	0.771084	1.09682e-32	Yes	-0.0471094
MEDIAN::PET :original:glszm:LargeAreaLowGrayLevelEmphasis:TLR	83	158	0	0	83	158	0	0	0.158304	0.114396	No	0.903614	2.58101e-48	Yes	-0.114396
MEDIAN::PET :original:glszm:LowGrayLevelZoneEmphasis:TLR	83	158	0	0	83	158	0	0	0.144045	0.185335	No	0.322785	1.52479e-05	Yes	-0.18532
MEDIAN::PET :original:glszm:SizeZoneNonUniformity:TLR	83	158	0	0	83	158	0	0	0.331097	8.32217e-06	Yes	0.607595	2.41933e-19	Yes	-8.32217e-06
MEDIAN::PET :original:glszm:SizeZoneNonUniformityNormalized:TLR	83	158	0	0	83	158	0	0	0.361751	7.25974e-07	Yes	0.141223	0.202602	No	0.202602
MEDIAN::PET :original:glszm:SmallAreaEmphasis:TLR	83	158	0	0	83	158	0	0	0.292512	0.000127795	Yes	0.898734	2.00236e-47	Yes	-0.000127795
MEDIAN::PET :original:glszm:SmallAreaHighGrayLevelEmphasis:TLR	83	158	0	0	83	158	0	0	0.167988	0.0801993	No	0.905063	2.58099e-48	Yes	-0.0801993
MEDIAN::PET :original:glszm:SmallAreaLowGrayLevelEmphasis:TLR	83	158	0	0	83	158	0	0	0.218774	0.00890779	Yes	0.93038	4.12498e-52	Yes	-0.00890779
MEDIAN::PET :original:glszm:ZoneEntropy:TLR	83	158	0	0	83	158	0	0	0.198795	0.0226894	Yes	0.078847	0.852834	No	0.830144
MEDIAN::PET :original:glszm:ZonePercentage:TLR	83	158	0	0	83	158	0	0	0.192695	0.0295629	Yes	0.111026	0.470825	No	0.441262
MEDIAN::PET :original:glszm:ZoneVariance:TLR	83	158	0	0	83	158	0	0	0.152433	0.140261	No	0.939759	3.51106e-54	Yes	-0.140261
MEDIAN::PET :original:ngtdm:Busyness:TLR	83	158	0	0	83	158	0	0	0.292893	0.00012468	Yes	0.310127	3.79246e-05	Yes	-8.67549e-05
MEDIAN::PET :original:ngtdm:Coarseness:TLR	83	158	0	0	83	158	0	0	0.38844	7.22983e-08	Yes	0.117279	0.40328	No	0.40328
MEDIAN::PET :original:ngtdm:Complexity:TLR	83	158	0	0	83	158	0	0	0.120329	0.372355	No	0.361446	7.464e-07	Yes	-0.372354
MEDIAN::PET :original:ngtdm:Contrast:TLR	83	158	0	0	83	158	0	0	0.100808	0.592007	No	0.212521	0.0119887	Yes	-0.580018
MEDIAN::PET :original:ngtdm:Strength:TLR	83	158	0	0	83	158	0	0	0.18118	0.0479771	Yes	0.347567	2.30014e-06	Yes	-0.0479748
MEAN::PET :original:shape:Elongation	83	158	0	0	83	158	0	0	0.205887	0.0164379	Yes	0.142596	0.194141	No	0.177703
MEAN::PET :original:shape:Flatness	83	158	0	0	83	158	0	0	0.250038	0.00172031	Yes	0.0578008	0.986622	No	0.984901
MEAN::PET :original:shape:LeastAxisLength	83	158	0	0	83	158	0	0	0.372121	3.0602e-07	Yes	0.120406	0.371315	No	0.371315
MEAN::PET :original:shape:MajorAxisLength	83	158	0	0	83	158	0	0	0.459509	6.3238e-11	Yes	0.162041	0.100056	No	0.100056
MEAN::PET :original:shape:Maximum2DDiameterColumn	83	158	0	0	83	158	0	0	0.414976	6.03435e-09	Yes	0.142824	0.19271	No	0.19271
MEAN::PET :original:shape:Maximum2DDiameterRow	83	158	0	0	83	158	0	0	0.429922	1.40538e-09	Yes	0.138554	0.220234	No	0.220234
MEAN::PET :original:shape:Maximum2DDiameterSlice	83	158	0	0	83	158	0	0	0.420924	3.44866e-09	Yes	0.164252	0.0922926	No	0.0922926
MEAN::PET :original:shape:Maximum3DDiameter	83	158	0	0	83	158	0	0	0.431752	1.17259e-09	Yes	0.158762	0.112533	No	0.112533
MEAN::PET :original:shape:MeshVolume	83	158	0	0	83	158	0	0	0.341315	3.78691e-06	Yes	0.312033	3.33796e-05	Yes	2.95927e-05
MEAN::PET :original:shape:MinorAxisLength	83	158	0	0	83	158	0	0	0.422754	2.8653e-09	Yes	0.18057	0.0491796	Yes	0.0491796
MEAN::PET :original:shape:Sphericity	83	158	0	0	83	158	0	0	0.105231	0.538619	No	0.0910477	0.713239	No	0.17462
MEAN::PET :original:shape:SurfaceArea	83	158	0	0	83	158	0	0	0.365792	5.23724e-07	Yes	0.182629	0.0452217	Yes	0.0452212
MEAN::PET :original:shape:SurfaceVolumeRatio	83	158	0	0	83	158	0	0	0.463398	4.16351e-11	Yes	0.146332	0.171891	No	0.171891
MEAN::PET :original:shape:VoxelVolume	83	158	0	0	83	158	0	0	0.341315	3.78691e-06	Yes	0.312033	3.33796e-05	Yes	2.95927e-05
MEAN::PET :original:firstorder:10Percentile:TLR	83	158	0	0	83	158	0	0	0.276575	0.000356582	Yes	0.1018	0.579796	No	0.57944
MEAN::PET :original:firstorder:90Percentile:TLR	83	158	0	0	83	158	0	0	0.168141	0.0798875	No	0.0992832	0.610768	No	0.53088
MEAN::PET :original:firstorder:Energy:TLR	83	158	0	0	83	158	0	0	0.150602	0.149235	No	0.746988	2.06797e-30	Yes	-0.149235
MEAN::PET :original:firstorder:Entropy:TLR	83	158	0	0	83	158	0	0	0.291902	0.000133001	Yes	0.112551	0.453487	No	0.453354
MEAN::PET :original:firstorder:InterquartileRange:TLR	83	158	0	0	83	158	0	0	0.0982919	0.62381	No	0.112933	0.449	No	-0.17481
MEAN::PET :original:firstorder:Kurtosis:TLR	83	158	0	0	83	158	0	0	0.285725	0.000198226	Yes	0.111865	0.461081	No	0.460882
MEAN::PET :original:firstorder:Maximum:TLR	83	158	0	0	83	158	0	0	0.0957755	0.654381	No	0.0831173	0.807017	No	0.152636
MEAN::PET :original:firstorder:MeanAbsoluteDeviation:TLR	83	158	0	0	83	158	0	0	0.0767882	0.873006	No	0.112933	0.449	No	-0.424005
MEAN::PET :original:firstorder:Mean:TLR	83	158	0	0	83	158	0	0	0.258807	0.00104159	Yes	0.154873	0.129038	No	0.127997
MEAN::PET :original:firstorder:Median:TLR	83	158	0	0	83	158	0	0	0.283514	0.000229974	Yes	0.161202	0.103165	No	0.102935
MEAN::PET :original:firstorder:Minimum:TLR	83	158	0	0	83	158	0	0	0.298841	8.36547e-05	Yes	0.115297	0.423899	No	0.423815
MEAN::PET :original:firstorder:Range:TLR	83	158	0	0	83	158	0	0	0.109349	0.490077	No	0.116822	0.407572	No	-0.0825054
MEAN::PET :original:firstorder:RobustMeanAbsoluteDeviation:TLR	83	158	0	0	83	158	0	0	0.0780845	0.860665	No	0.112933	0.449	No	-0.411665
MEAN::PET :original:firstorder:RootMeanSquared:TLR	83	158	0	0	83	158	0	0	0.24104	0.00282619	Yes	0.161202	0.103165	No	0.100339
MEAN::PET :original:firstorder:Skewness:TLR	83	158	0	0	83	158	0	0	0.182172	0.0459956	Yes	0.702684	1.80196e-26	Yes	-0.0459956
MEAN::PET :original:firstorder:TotalEnergy:TLR	83	158	0	0	83	158	0	0	0.150602	0.149235	No	0.746988	2.06797e-30	Yes	-0.149235
MEAN::PET :original:firstorder:Uniformity:TLR	83	158	0	0	83	158	0	0	0.138707	0.219364	No	0.139851	0.211215	No	-0.00814979
MEAN::PET :original:firstorder:Variance:TLR	83	158	0	0	83	158	0	0	0.074348	0.895328	No	0.142748	0.19276	No	-0.702568
MEAN::PET :original:glcm:Autocorrelation:TLR	83	158	0	0	83	158	0	0	0.121778	0.35841	No	0.325301	1.27698e-05	Yes	-0.358397
MEAN::PET :original:glcm:ClusterProminence:TLR	83	158	0	0	83	158	0	0	0.139774	0.212071	No	0.632911	4.35768e-21	Yes	-0.212071
MEAN::PET :original:glcm:ClusterShade:TLR	83	158	0	0	83	158	0	0	0.200549	0.0209267	Yes	0.637563	2.01891e-21	Yes	-0.0209267
MEAN::PET :original:glcm:ClusterTendency:TLR	83	158	0	0	83	158	0	0	0.119186	0.383333	No	0.222587	0.00735197	Yes	-0.375981
MEAN::PET :original:glcm:Contrast:TLR	83	158	0	0	83	158	0	0	0.125667	0.322026	No	0.143892	0.186002	No	-0.136024
MEAN::PET :original:glcm:Correlation:TLR	83	158	0	0	83	158	0	0	0.135123	0.244479	No	0.0905902	0.718876	No	0.474397
MEAN::PET :original:glcm:DifferenceAverage:TLR	83	158	0	0	83	158	0	0	0.135809	0.239283	No	0.0905902	0.718876	No	0.479594
MEAN::PET :original:glcm:DifferenceEntropy:TLR	83	158	0	0	83	158	0	0	0.147934	0.163196	No	0.0702303	0.927952	No	0.764756
MEAN::PET :original:glcm:DifferenceVariance:TLR	83	158	0	0	83	158	0	0	0.203904	0.0180141	Yes	0.113848	0.439275	No	0.421261
MEAN::PET :original:glcm:Id:TLR	83	158	0	0	83	158	0	0	0.225332	0.00643262	Yes	0.117737	0.398034	No	0.391601
MEAN::PET :original:glcm:Idm:TLR	83	158	0	0	83	158	0	0	0.256367	0.00119959	Yes	0.136114	0.237321	No	0.236122
MEAN::PET :original:glcm:Idmn:TLR	83	158	0	0	83	158	0	0	0.234101	0.00409285	Yes	0.119109	0.384413	No	0.38032
MEAN::PET :original:glcm:Idn:TLR	83	158	0	0	83	158	0	0	0.436633	7.04332e-10	Yes	0.159524	0.109528	No	0.109528
MEAN::PET :original:glcm:Imc1:TLR	83	158	0	0	83	158	0	0	0.112475	0.454298	No	0.106146	0.527126	No	0.0728276
MEAN::PET :original:glcm:Imc2:TLR	83	158	0	0	83	158	0	0	0.343145	3.29127e-06	Yes	0.129556	0.288336	No	0.288333
MEAN::PET :original:glcm:InverseVariance:TLR	83	158	0	0	83	158	0	0	0.51609	8.59578e-14	Yes	0.119719	0.378343	No	0.378343
MEAN::PET :original:glcm:JointAverage:TLR	83	158	0	0	83	158	0	0	0.118118	0.394444	No	0.154186	0.13182	No	-0.262624
MEAN::PET :original:glcm:JointEnergy:TLR	83	158	0	0	83	158	0	0	0.169742	0.0751788	No	0.227848	0.00562029	Yes	-0.0695585
MEAN::PET :original:glcm:JointEntropy:TLR	83	158	0	0	83	158	0	0	0.293122	0.00012278	Yes	0.108052	0.504923	No	0.5048
MEAN::PET :original:glcm:MCC:TLR	83	158	0	0	83	158	0	0	0.107137	0.51552	No	0.0710691	0.921695	No	0.406174
MEAN::PET :original:glcm:MaximumProbability:TLR	83	158	0	0	83	158	0	0	0.169742	0.0751788	No	0.160668	0.104885	No	0.0297065
MEAN::PET :original:glcm:SumAverage:TLR	83	158	0	0	83	158	0	0	0.118118	0.394444	No	0.154186	0.13182	No	-0.262624
MEAN::PET :original:glcm:SumEntropy:TLR	83	158	0	0	83	158	0	0	0.300061	7.70754e-05	Yes	0.101723	0.580845	No	0.580768
MEAN::PET :original:glcm:SumSquares:TLR	83	158	0	0	83	158	0	0	0.131844	0.269538	No	0.216867	0.00974386	Yes	-0.259794
MEAN::PET :original:gldm:DependenceEntropy:TLR	83	158	0	0	83	158	0	0	0.0892176	0.735255	No	0.0784658	0.856444	No	0.121189
MEAN::PET :original:gldm:DependenceNonUniformity:TLR	83	158	0	0	83	158	0	0	0.369071	3.96911e-07	Yes	0.227619	0.00569326	Yes	0.00569286
MEAN::PET :original:gldm:DependenceNonUniformityNormalized:TLR	83	158	0	0	83	158	0	0	0.229221	0.0052715	Yes	0.121626	0.359482	No	0.35421
MEAN::PET :original:gldm:DependenceVariance:TLR	83	158	0	0	83	158	0	0	0.0838036	0.799817	No	0.125743	0.320976	No	-0.47884
MEAN::PET :original:gldm:GrayLevelNonUniformity:TLR	83	158	0	0	83	158	0	0	0.418484	4.37888e-09	Yes	0.385542	9.36956e-08	Yes	8.93167e-08
MEAN::PET :original:gldm:GrayLevelVariance:TLR	83	158	0	0	83	158	0	0	0.113467	0.443487	No	0.19727	0.0241965	Yes	-0.41929
MEAN::PET :original:gldm:HighGrayLevelEmphasis:TLR	83	158	0	0	83	158	0	0	0.123227	0.344332	No	0.337349	5.13698e-06	Yes	-0.344327
MEAN::PET :original:gldm:LargeDependenceEmphasis:TLR	83	158	0	0	83	158	0	0	0.0888364	0.740128	No	0.242336	0.00261314	Yes	-0.737515
MEAN::PET :original:gldm:LargeDependenceHighGrayLevelEmphasis:TLR	83	158	0	0	83	158	0	0	0.0578008	0.986622	No	0.385542	9.36956e-08	Yes	-0.986621
MEAN::PET :original:gldm:LargeDependenceLowGrayLevelEmphasis:TLR	83	158	0	0	83	158	0	0	0.12216	0.354556	No	0.386076	8.88743e-08	Yes	-0.354556
MEAN::PET :original:gldm:LowGrayLevelEmphasis:TLR	83	158	0	0	83	158	0	0	0.138478	0.220673	No	0.191704	0.0307995	Yes	-0.189873
MEAN::PET :original:gldm:SmallDependenceEmphasis:TLR	83	158	0	0	83	158	0	0	0.138325	0.221984	No	0.0761781	0.878908	No	0.656924
MEAN::PET :original:gldm:SmallDependenceHighGrayLevelEmphasis:TLR	83	158	0	0	83	158	0	0	0.112628	0.452492	No	0.337349	5.13698e-06	Yes	-0.452487
MEAN::PET :original:gldm:SmallDependenceLowGrayLevelEmphasis:TLR	83	158	0	0	83	158	0	0	0.297163	9.32504e-05	Yes	0.1763	0.0583128	No	0.0582195
MEAN::PET :original:glrlm:GrayLevelNonUniformity:TLR	83	158	0	0	83	158	0	0	0.284886	0.000209113	Yes	0.252402	0.00149899	Yes	0.00128988
MEAN::PET :original:glrlm:GrayLevelNonUniformityNormalized:TLR	83	158	0	0	83	158	0	0	0.150755	0.148547	No	0.127192	0.307967	No	0.15942
MEAN::PET :original:glrlm:GrayLevelVariance:TLR	83	158	0	0	83	158	0	0	0.163489	0.0948022	No	0.173784	0.0641857	No	-0.0306164
MEAN::PET :original:glrlm:HighGrayLevelRunEmphasis:TLR	83	158	0	0	83	158	0	0	0.159982	0.107766	No	0.324081	1.39574e-05	Yes	-0.107752
MEAN::PET :original:glrlm:LongRunEmphasis:TLR	83	158	0	0	83	158	0	0	0.564054	1.48916e-16	Yes	0.176681	0.0574366	No	0.0574366
MEAN::PET :original:glrlm:LongRunHighGrayLevelEmphasis:TLR	83	158	0	0	83	158	0	0	0.273524	0.000430394	Yes	0.343068	3.29127e-06	Yes	-0.000427103
MEAN::PET :original:glrlm:LongRunLowGrayLevelEmphasis:TLR	83	158	0	0	83	158	0	0	0.199786	0.0216994	Yes	0.234177	0.00404616	Yes	-0.0176532
MEAN::PET :original:glrlm:LowGrayLevelRunEmphasis:TLR	83	158	0	0	83	158	0	0	0.120711	0.3683	No	0.185374	0.0402446	Yes	-0.328056
MEAN::PET :original:glrlm:RunEntropy:TLR	83	158	0	0	83	158	0	0	0.304789	5.53809e-05	Yes	0.146103	0.173253	No	0.173197
MEAN::PET :original:glrlm:RunLengthNonUniformity:TLR	83	158	0	0	83	158	0	0	0.153881	0.133437	No	0.167455	0.081744	No	-0.0516933
MEAN::PET :original:glrlm:RunLengthNonUniformityNormalized:TLR	83	158	0	0	83	158	0	0	0.558945	3.02858e-16	Yes	0.18118	0.0479771	Yes	0.0479771
MEAN::PET :original:glrlm:RunPercentage:TLR	83	158	0	0	83	158	0	0	0.573433	3.85668e-17	Yes	0.201388	0.0201802	Yes	0.0201802
MEAN::PET :original:glrlm:RunVariance:TLR	83	158	0	0	83	158	0	0	0.269025	0.000567203	Yes	0.198033	0.0233588	Yes	0.0227916
MEAN::PET :original:glrlm:ShortRunEmphasis:TLR	83	158	0	0	83	158	0	0	0.577932	2.06852e-17	Yes	0.167531	0.0817401	No	0.0817401
MEAN::PET :original:glrlm:ShortRunHighGrayLevelEmphasis:TLR	83	158	0	0	83	158	0	0	0.120101	0.374267	No	0.329724	9.10953e-06	Yes	-0.374258
MEAN::PET :original:glrlm:ShortRunLowGrayLevelEmphasis:TLR	83	158	0	0	83	158	0	0	0.201007	0.0205405	Yes	0.152509	0.139588	No	0.119048
MEAN::PET :original:glszm:GrayLevelNonUniformity:TLR	83	158	0	0	83	158	0	0	0.260637	0.000935553	Yes	0.180723	0.0487287	Yes	0.0477932
MEAN::PET :original:glszm:GrayLevelNonUniformityNormalized:TLR	83	158	0	0	83	158	0	0	0.164252	0.0922926	No	0.165777	0.0869946	No	-0.00529805
MEAN::PET :original:glszm:GrayLevelVariance:TLR	83	158	0	0	83	158	0	0	0.165701	0.0874908	No	0.360836	7.84187e-07	Yes	-0.08749
MEAN::PET :original:glszm:HighGrayLevelZoneEmphasis:TLR	83	158	0	0	83	158	0	0	0.169971	0.0745224	No	0.348788	2.09143e-06	Yes	-0.0745203
MEAN::PET :original:glszm:LargeAreaEmphasis:TLR	83	158	0	0	83	158	0	0	0.156245	0.1229	No	0.64557	5.34373e-22	Yes	-0.1229
MEAN::PET :original:glszm:LargeAreaHighGrayLevelEmphasis:TLR	83	158	0	0	83	158	0	0	0.122617	0.35009	No	0.409639	1.01279e-08	Yes	-0.35009
MEAN::PET :original:glszm:LargeAreaLowGrayLevelEmphasis:TLR	83	158	0	0	83	158	0	0	0.140308	0.208341	No	0.855422	9.50763e-42	Yes	-0.208341
MEAN::PET :original:glszm:LowGrayLevelZoneEmphasis:TLR	83	158	0	0	83	158	0	0	0.220604	0.00813752	Yes	0.260104	0.00095634	Yes	-0.00718118
MEAN::PET :original:glszm:SizeZoneNonUniformity:TLR	83	158	0	0	83	158	0	0	0.291292	0.000138404	Yes	0.588608	4.25167e-18	Yes	-0.000138404
MEAN::PET :original:glszm:SizeZoneNonUniformityNormalized:TLR	83	158	0	0	83	158	0	0	0.363581	6.23945e-07	Yes	0.167988	0.0801993	No	0.0801987
MEAN::PET :original:glszm:SmallAreaEmphasis:TLR	83	158	0	0	83	158	0	0	0.279854	0.00028986	Yes	0.968354	8.24605e-59	Yes	-0.00028986
MEAN::PET :original:glszm:SmallAreaHighGrayLevelEmphasis:TLR	83	158	0	0	83	158	0	0	0.169208	0.0766111	No	0.911392	3.16234e-49	Yes	-0.0766111
MEAN::PET :original:glszm:SmallAreaLowGrayLevelEmphasis:TLR	83	158	0	0	83	158	0	0	0.210615	0.0131953	Yes	0.962025	1.40988e-57	Yes	-0.0131953
MEAN::PET :original:glszm:ZoneEntropy:TLR	83	158	0	0	83	158	0	0	0.176148	0.0585961	No	0.107442	0.51192	No	0.453324
MEAN::PET :original:glszm:ZonePercentage:TLR	83	158	0	0	83	158	0	0	0.190636	0.0323563	Yes	0.111026	0.470825	No	0.438469
MEAN::PET :original:glszm:ZoneVariance:TLR	83	158	0	0	83	158	0	0	0.149916	0.152666	No	0.601266	6.37484e-19	Yes	-0.152666
MEAN::PET :original:ngtdm:Busyness:TLR	83	158	0	0	83	158	0	0	0.254918	0.00130338	Yes	0.316456	2.41636e-05	Yes	-0.00127921
MEAN::PET :original:ngtdm:Coarseness:TLR	83	158	0	0	83	158	0	0	0.465838	3.15651e-11	Yes	0.174318	0.0629269	No	0.0629269
MEAN::PET :original:ngtdm:Complexity:TLR	83	158	0	0	83	158	0	0	0.136495	0.234756	No	0.204819	0.0172174	Yes	-0.217539
MEAN::PET :original:ngtdm:Contrast:TLR	83	158	0	0	83	158	0	0	0.0995882	0.607153	No	0.133903	0.253608	No	-0.353546
MEAN::PET :original:ngtdm:Strength:TLR	83	158	0	0	83	158	0	0	0.18179	0.0467985	Yes	0.391261	5.59674e-08	Yes	-0.0467984

## Sheet: Nodal Radiomics
Feature	Samples_Before_C0	Samples_Before_C1	Missing_Before_C0 (%)	Missing_Before_C1 (%)	Samples_After_C0	Samples_After_C1	Missing_After_C0 (%)	Missing_After_C1 (%)	KS_Stat_Before	p_value_Before	Significant_Before	KS_Stat_After	p_value_After	Significant_After	p_value_Difference
MIN::PET :original:shape:Elongation	83	158	0	0	83	158	0	0	0.099512	0.608374	No	0.0799146	0.842149	No	0.233776
MIN::PET :original:shape:Flatness	83	158	0	0	83	158	0	0	0.115602	0.420602	No	0.109273	0.490901	No	0.0702991
MIN::PET :original:shape:LeastAxisLength	83	158	0	0	83	158	0	0	0.459966	5.91122e-11	Yes	0.0790758	0.850297	No	0.850297
MIN::PET :original:shape:MajorAxisLength	83	158	0	0	83	158	0	0	0.412384	7.76893e-09	Yes	0.147247	0.16662	No	0.16662
MIN::PET :original:shape:Maximum2DDiameterColumn	83	158	0	0	83	158	0	0	0.403157	1.89444e-08	Yes	0.246073	0.00213734	Yes	0.00213732
MIN::PET :original:shape:Maximum2DDiameterRow	83	158	0	0	83	158	0	0	0.44014	4.908e-10	Yes	0.206268	0.0161268	Yes	0.0161268
MIN::PET :original:shape:Maximum2DDiameterSlice	83	158	0	0	83	158	0	0	0.427101	1.8413e-09	Yes	0.143587	0.187921	No	0.187921
MIN::PET :original:shape:Maximum3DDiameter	83	158	0	0	83	158	0	0	0.404606	1.6489e-08	Yes	0.177673	0.0550951	No	0.055095
MIN::PET :original:shape:MeshVolume	83	158	0	0	83	158	0	0	0.516928	7.46986e-14	Yes	0.783133	7.30499e-34	Yes	-7.46986e-14
MIN::PET :original:shape:MinorAxisLength	83	158	0	0	83	158	0	0	0.50488	3.31122e-13	Yes	0.180952	0.0483645	Yes	0.0483645
MIN::PET :original:shape:Sphericity	83	158	0	0	83	158	0	0	0.155101	0.127962	No	0.112628	0.452492	No	0.324531
MIN::PET :original:shape:SurfaceArea	83	158	0	0	83	158	0	0	0.511209	1.52174e-13	Yes	0.445783	2.6971e-10	Yes	2.69558e-10
MIN::PET :original:shape:SurfaceVolumeRatio	83	158	0	0	83	158	0	0	0.153043	0.137381	No	0.0934116	0.684101	No	0.54672
MIN::PET :original:shape:VoxelVolume	83	158	0	0	83	158	0	0	0.516928	7.46986e-14	Yes	0.783133	7.30499e-34	Yes	-7.46986e-14
MIN::PET :original:firstorder:10Percentile:TLR	83	158	0	0	83	158	0	0	0.207336	0.0153781	Yes	0.0908952	0.715412	No	0.700034
MIN::PET :original:firstorder:90Percentile:TLR	83	158	0	0	83	158	0	0	0.11522	0.424984	No	0.115449	0.42275	No	-0.00223358
MIN::PET :original:firstorder:Energy:TLR	83	158	0	0	83	158	0	0	0.30822	4.39577e-05	Yes	0.915663	3.66974e-50	Yes	-4.39577e-05
MIN::PET :original:firstorder:Entropy:TLR	83	158	0	0	83	158	0	0	0.131158	0.275291	No	0.119109	0.384413	No	0.109122
MIN::PET :original:firstorder:InterquartileRange:TLR	83	158	0	0	83	158	0	0	0.16654	0.0847777	No	0.170734	0.0722365	No	-0.0125413
MIN::PET :original:firstorder:Kurtosis:TLR	83	158	0	0	83	158	0	0	0.30456	5.65485e-05	Yes	0.114687	0.430411	No	0.430354
MIN::PET :original:firstorder:Maximum:TLR	83	158	0	0	83	158	0	0	0.174241	0.0632354	No	0.111331	0.46728	No	0.404045
MIN::PET :original:firstorder:MeanAbsoluteDeviation:TLR	83	158	0	0	83	158	0	0	0.171649	0.0698478	No	0.177063	0.0564575	No	-0.0133904
MIN::PET :original:firstorder:Mean:TLR	83	158	0	0	83	158	0	0	0.164633	0.091004	No	0.0870063	0.762157	No	0.671154
MIN::PET :original:firstorder:Median:TLR	83	158	0	0	83	158	0	0	0.183011	0.0445148	Yes	0.108662	0.497933	No	0.453419
MIN::PET :original:firstorder:Minimum:TLR	83	158	0	0	83	158	0	0	0.294952	0.000108813	Yes	0.111941	0.460331	No	0.460222
MIN::PET :original:firstorder:Range:TLR	83	158	0	0	83	158	0	0	0.203447	0.0183879	Yes	0.131158	0.275291	No	0.256903
MIN::PET :original:firstorder:RobustMeanAbsoluteDeviation:TLR	83	158	0	0	83	158	0	0	0.16082	0.104542	No	0.175843	0.0592808	No	-0.045261
MIN::PET :original:firstorder:RootMeanSquared:TLR	83	158	0	0	83	158	0	0	0.153805	0.133845	No	0.0856337	0.778854	No	0.645009
MIN::PET :original:firstorder:Skewness:TLR	83	158	0	0	83	158	0	0	0.231813	0.00460039	Yes	0.502974	4.15701e-13	Yes	-0.00460039
MIN::PET :original:firstorder:TotalEnergy:TLR	83	158	0	0	83	158	0	0	0.30822	4.39577e-05	Yes	0.915663	3.66974e-50	Yes	-4.39577e-05
MIN::PET :original:firstorder:Uniformity:TLR	83	158	0	0	83	158	0	0	0.117432	0.401115	No	0.153729	0.133896	No	-0.267219
MIN::PET :original:firstorder:Variance:TLR	83	158	0	0	83	158	0	0	0.177978	0.0545327	No	0.318972	2.03071e-05	Yes	-0.0545124
MIN::PET :original:glcm:Autocorrelation:TLR	83	158	0	0	83	158	0	0	0.199558	0.0219145	Yes	0.481928	5.01208e-12	Yes	-0.0219145
MIN::PET :original:glcm:ClusterProminence:TLR	83	158	0	0	83	158	0	0	0.247598	0.00197002	Yes	0.917722	3.66966e-50	Yes	-0.00197002
MIN::PET :original:glcm:ClusterShade:TLR	83	158	0	0	83	158	0	0	0.237532	0.00340283	Yes	0.781302	1.40439e-33	Yes	-0.00340283
MIN::PET :original:glcm:ClusterTendency:TLR	83	158	0	0	83	158	0	0	0.23433	0.00403891	Yes	0.445783	2.6971e-10	Yes	-0.00403891
MIN::PET :original:glcm:Contrast:TLR	83	158	0	0	83	158	0	0	0.199405	0.0220841	Yes	0.499695	6.15578e-13	Yes	-0.0220841
MIN::PET :original:glcm:Correlation:TLR	83	158	0	0	83	158	0	0	0.380128	1.50902e-07	Yes	0.147323	0.166493	No	0.166493
MIN::PET :original:glcm:DifferenceAverage:TLR	83	158	0	0	83	158	0	0	0.0694677	0.933431	No	0.138249	0.221988	No	-0.711443
MIN::PET :original:glcm:DifferenceEntropy:TLR	83	158	0	0	83	158	0	0	0.0836511	0.801056	No	0.0754156	0.886183	No	0.0851272
MIN::PET :original:glcm:DifferenceVariance:TLR	83	158	0	0	83	158	0	0	0.253317	0.00142698	Yes	0.493976	1.22221e-12	Yes	-0.00142698
MIN::PET :original:glcm:Id:TLR	83	158	0	0	83	158	0	0	0.107061	0.516716	No	0.0956993	0.655594	No	0.138878
MIN::PET :original:glcm:Idm:TLR	83	158	0	0	83	158	0	0	0.108281	0.502589	No	0.083041	0.808041	No	0.305451
MIN::PET :original:glcm:Idmn:TLR	83	158	0	0	83	158	0	0	0.345585	2.72212e-06	Yes	0.137334	0.228648	No	0.228646
MIN::PET :original:glcm:Idn:TLR	83	158	0	0	83	158	0	0	0.360683	8.00922e-07	Yes	0.126048	0.318594	No	0.318593
MIN::PET :original:glcm:Imc1:TLR	83	158	0	0	83	158	0	0	0.312567	3.19855e-05	Yes	0.111636	0.463836	No	0.463804
MIN::PET :original:glcm:Imc2:TLR	83	158	0	0	83	158	0	0	0.201693	0.0198329	Yes	0.0977581	0.630314	No	0.610481
MIN::PET :original:glcm:InverseVariance:TLR	83	158	0	0	83	158	0	0	0.421763	3.14472e-09	Yes	0.0963855	0.6468	No	0.6468
MIN::PET :original:glcm:JointAverage:TLR	83	158	0	0	83	158	0	0	0.198338	0.023141	Yes	0.19605	0.0255407	Yes	0.00239973
MIN::PET :original:glcm:JointEnergy:TLR	83	158	0	0	83	158	0	0	0.104163	0.551203	No	0.196813	0.024659	Yes	-0.526544
MIN::PET :original:glcm:JointEntropy:TLR	83	158	0	0	83	158	0	0	0.141604	0.200286	No	0.119719	0.378343	No	0.178057
MIN::PET :original:glcm:MCC:TLR	83	158	0	0	83	158	0	0	0.193305	0.028802	Yes	0.0973006	0.635843	No	0.607041
MIN::PET :original:glcm:MaximumProbability:TLR	83	158	0	0	83	158	0	0	0.116212	0.414076	No	0.10424	0.550414	No	0.136339
MIN::PET :original:glcm:SumAverage:TLR	83	158	0	0	83	158	0	0	0.198338	0.023141	Yes	0.19605	0.0255407	Yes	0.00239973
MIN::PET :original:glcm:SumEntropy:TLR	83	158	0	0	83	158	0	0	0.119109	0.384413	No	0.107061	0.516716	No	0.132303
MIN::PET :original:glcm:SumSquares:TLR	83	158	0	0	83	158	0	0	0.216562	0.00992431	Yes	0.474989	1.10386e-11	Yes	-0.00992431
MIN::PET :original:gldm:DependenceEntropy:TLR	83	158	0	0	83	158	0	0	0.272076	0.000471082	Yes	0.156703	0.121063	No	0.120592
MIN::PET :original:gldm:DependenceNonUniformity:TLR	83	158	0	0	83	158	0	0	0.568171	8.0051e-17	Yes	0.565655	1.14677e-16	Yes	3.46256e-17
MIN::PET :original:gldm:DependenceNonUniformityNormalized:TLR	83	158	0	0	83	158	0	0	0.250877	0.00163596	Yes	0.0968431	0.641616	No	0.63998
MIN::PET :original:gldm:DependenceVariance:TLR	83	158	0	0	83	158	0	0	0.137105	0.230443	No	0.210081	0.0134584	Yes	-0.216985
MIN::PET :original:gldm:GrayLevelNonUniformity:TLR	83	158	0	0	83	158	0	0	0.412536	7.70163e-09	Yes	0.662651	2.77657e-23	Yes	-7.70163e-09
MIN::PET :original:gldm:GrayLevelVariance:TLR	83	158	0	0	83	158	0	0	0.213284	0.0116317	Yes	0.46988	1.9714e-11	Yes	-0.0116317
MIN::PET :original:gldm:HighGrayLevelEmphasis:TLR	83	158	0	0	83	158	0	0	0.205887	0.0164379	Yes	0.493976	1.22221e-12	Yes	-0.0164379
MIN::PET :original:gldm:LargeDependenceEmphasis:TLR	83	158	0	0	83	158	0	0	0.144045	0.185335	No	0.350541	1.81102e-06	Yes	-0.185333
MIN::PET :original:gldm:LargeDependenceHighGrayLevelEmphasis:TLR	83	158	0	0	83	158	0	0	0.258197	0.00107925	Yes	0.626506	1.21587e-20	Yes	-0.00107925
MIN::PET :original:gldm:LargeDependenceLowGrayLevelEmphasis:TLR	83	158	0	0	83	158	0	0	0.189187	0.0344425	Yes	0.196203	0.0253333	Yes	-0.00910929
MIN::PET :original:gldm:LowGrayLevelEmphasis:TLR	83	158	0	0	83	158	0	0	0.173631	0.0647542	No	0.179655	0.0508523	No	-0.0139018
MIN::PET :original:gldm:SmallDependenceEmphasis:TLR	83	158	0	0	83	158	0	0	0.10058	0.594462	No	0.143358	0.189021	No	-0.405441
MIN::PET :original:gldm:SmallDependenceHighGrayLevelEmphasis:TLR	83	158	0	0	83	158	0	0	0.162803	0.0973444	No	0.506024	2.85725e-13	Yes	-0.0973444
MIN::PET :original:gldm:SmallDependenceLowGrayLevelEmphasis:TLR	83	158	0	0	83	158	0	0	0.154034	0.132832	No	0.173936	0.0637871	No	-0.0690452
MIN::PET :original:glrlm:GrayLevelNonUniformity:TLR	83	158	0	0	83	158	0	0	0.293884	0.000115885	Yes	0.614458	8.23428e-20	Yes	-0.000115885
MIN::PET :original:glrlm:GrayLevelNonUniformityNormalized:TLR	83	158	0	0	83	158	0	0	0.0933354	0.684829	No	0.128412	0.297546	No	-0.387283
MIN::PET :original:glrlm:GrayLevelVariance:TLR	83	158	0	0	83	158	0	0	0.248208	0.00190474	Yes	0.402699	1.94613e-08	Yes	-0.00190472
MIN::PET :original:glrlm:HighGrayLevelRunEmphasis:TLR	83	158	0	0	83	158	0	0	0.221214	0.00789419	Yes	0.493976	1.22221e-12	Yes	-0.00789419
MIN::PET :original:glrlm:LongRunEmphasis:TLR	83	158	0	0	83	158	0	0	0.553836	6.06251e-16	Yes	0.171572	0.0700855	No	0.0700855
MIN::PET :original:glrlm:LongRunHighGrayLevelEmphasis:TLR	83	158	0	0	83	158	0	0	0.356413	1.13885e-06	Yes	0.547888	1.31504e-15	Yes	-1.13885e-06
MIN::PET :original:glrlm:LongRunLowGrayLevelEmphasis:TLR	83	158	0	0	83	158	0	0	0.284505	0.000214708	Yes	0.107061	0.516716	No	0.516501
MIN::PET :original:glrlm:LowGrayLevelRunEmphasis:TLR	83	158	0	0	83	158	0	0	0.178512	0.0533941	No	0.165777	0.0869946	No	0.0336005
MIN::PET :original:glrlm:RunEntropy:TLR	83	158	0	0	83	158	0	0	0.394006	4.35415e-08	Yes	0.165091	0.0894814	No	0.0894813
MIN::PET :original:glrlm:RunLengthNonUniformity:TLR	83	158	0	0	83	158	0	0	0.261629	0.000878836	Yes	0.722892	3.08971e-28	Yes	-0.000878836
MIN::PET :original:glrlm:RunLengthNonUniformityNormalized:TLR	83	158	0	0	83	158	0	0	0.484215	3.94822e-12	Yes	0.174089	0.0636098	No	0.0636098
MIN::PET :original:glrlm:RunPercentage:TLR	83	158	0	0	83	158	0	0	0.544456	2.17567e-15	Yes	0.175461	0.0602789	No	0.0602789
MIN::PET :original:glrlm:RunVariance:TLR	83	158	0	0	83	158	0	0	0.294723	0.000110168	Yes	0.157923	0.115953	No	0.115843
MIN::PET :original:glrlm:ShortRunEmphasis:TLR	83	158	0	0	83	158	0	0	0.539957	3.95046e-15	Yes	0.184078	0.0426296	Yes	0.0426296
MIN::PET :original:glrlm:ShortRunHighGrayLevelEmphasis:TLR	83	158	0	0	83	158	0	0	0.166692	0.0843359	No	0.493976	1.22221e-12	Yes	-0.0843359
MIN::PET :original:glrlm:ShortRunLowGrayLevelEmphasis:TLR	83	158	0	0	83	158	0	0	0.111331	0.46728	No	0.170886	0.0717489	No	-0.395531
MIN::PET :original:glszm:GrayLevelNonUniformity:TLR	83	158	0	0	83	158	0	0	0.391338	5.59674e-08	Yes	0.539118	4.28684e-15	Yes	-5.59674e-08
MIN::PET :original:glszm:GrayLevelNonUniformityNormalized:TLR	83	158	0	0	83	158	0	0	0.0939454	0.677155	No	0.103706	0.556592	No	-0.120563
MIN::PET :original:glszm:GrayLevelVariance:TLR	83	158	0	0	83	158	0	0	0.200015	0.0214923	Yes	0.282828	0.000239096	Yes	-0.0212532
MIN::PET :original:glszm:HighGrayLevelZoneEmphasis:TLR	83	158	0	0	83	158	0	0	0.229221	0.0052715	Yes	0.481928	5.01208e-12	Yes	-0.0052715
MIN::PET :original:glszm:LargeAreaEmphasis:TLR	83	158	0	0	83	158	0	0	0.207336	0.0153781	Yes	0.987952	3.59505e-64	Yes	-0.0153781
MIN::PET :original:glszm:LargeAreaHighGrayLevelEmphasis:TLR	83	158	0	0	83	158	0	0	0.308068	4.39868e-05	Yes	0.879518	7.1067e-45	Yes	-4.39868e-05
MIN::PET :original:glszm:LargeAreaLowGrayLevelEmphasis:TLR	83	158	0	0	83	158	0	0	0.195516	0.0262294	Yes	0.963855	8.34404e-59	Yes	-0.0262294
MIN::PET :original:glszm:LowGrayLevelZoneEmphasis:TLR	83	158	0	0	83	158	0	0	0.0829648	0.809055	No	0.43038	1.3239e-09	Yes	-0.809055
MIN::PET :original:glszm:SizeZoneNonUniformity:TLR	83	158	0	0	83	158	0	0	0.378069	1.8166e-07	Yes	0.620253	3.34239e-20	Yes	-1.8166e-07
MIN::PET :original:glszm:SizeZoneNonUniformityNormalized:TLR	83	158	0	0	83	158	0	0	0.418713	4.20489e-09	Yes	0.129404	0.289404	No	0.289404
MIN::PET :original:glszm:SmallAreaEmphasis:TLR	83	158	0	0	83	158	0	0	0.183087	0.0443423	Yes	0.968354	8.24605e-59	Yes	-0.0443423
MIN::PET :original:glszm:SmallAreaHighGrayLevelEmphasis:TLR	83	158	0	0	83	158	0	0	0.139012	0.216982	No	0.879747	7.10669e-45	Yes	-0.216982
MIN::PET :original:glszm:SmallAreaLowGrayLevelEmphasis:TLR	83	158	0	0	83	158	0	0	0.153271	0.136243	No	0.974684	4.1395e-60	Yes	-0.136243
MIN::PET :original:glszm:ZoneEntropy:TLR	83	158	0	0	83	158	0	0	0.189416	0.0340607	Yes	0.101418	0.58456	No	0.550499
MIN::PET :original:glszm:ZonePercentage:TLR	83	158	0	0	83	158	0	0	0.0944792	0.670755	No	0.111713	0.462704	No	-0.208051
MIN::PET :original:glszm:ZoneVariance:TLR	83	158	0	0	83	158	0	0	0.17813	0.0542305	No	0.975904	1.90351e-61	Yes	-0.0542305
MIN::PET :original:ngtdm:Busyness:TLR	83	158	0	0	83	158	0	0	0.338036	4.90419e-06	Yes	0.330944	8.32248e-06	Yes	3.41828e-06
MIN::PET :original:ngtdm:Coarseness:TLR	83	158	0	0	83	158	0	0	0.228001	0.0056087	Yes	0.068934	0.936849	No	0.93124
MIN::PET :original:ngtdm:Complexity:TLR	83	158	0	0	83	158	0	0	0.193686	0.0284047	Yes	0.590361	3.23201e-18	Yes	-0.0284047
MIN::PET :original:ngtdm:Contrast:TLR	83	158	0	0	83	158	0	0	0.0789233	0.851983	No	0.232805	0.00436416	Yes	-0.847619
MIN::PET :original:ngtdm:Strength:TLR	83	158	0	0	83	158	0	0	0.0981394	0.62504	No	0.391261	5.59674e-08	Yes	-0.62504
MAX::PET :original:shape:Elongation	83	158	0	0	83	158	0	0	0.225713	0.00630266	Yes	0.120939	0.366407	No	0.360104
MAX::PET :original:shape:Flatness	83	158	0	0	83	158	0	0	0.315998	2.52306e-05	Yes	0.091124	0.712507	No	0.712481
MAX::PET :original:shape:LeastAxisLength	83	158	0	0	83	158	0	0	0.124218	0.335177	No	0.111331	0.46728	No	0.132103
MAX::PET :original:shape:MajorAxisLength	83	158	0	0	83	158	0	0	0.195287	0.0264728	Yes	0.122998	0.346679	No	0.320206
MAX::PET :original:shape:Maximum2DDiameterColumn	83	158	0	0	83	158	0	0	0.16837	0.0791918	No	0.0838036	0.799817	No	0.720625
MAX::PET :original:shape:Maximum2DDiameterRow	83	158	0	0	83	158	0	0	0.197346	0.0241957	Yes	0.129327	0.290371	No	0.266175
MAX::PET :original:shape:Maximum2DDiameterSlice	83	158	0	0	83	158	0	0	0.204285	0.0177077	Yes	0.168522	0.0787478	No	0.06104
MAX::PET :original:shape:Maximum3DDiameter	83	158	0	0	83	158	0	0	0.195287	0.0264728	Yes	0.117279	0.40328	No	0.376808
MAX::PET :original:shape:MeshVolume	83	158	0	0	83	158	0	0	0.16959	0.0756191	No	0.433735	9.39265e-10	Yes	-0.0756191
MAX::PET :original:shape:MinorAxisLength	83	158	0	0	83	158	0	0	0.211453	0.0126851	Yes	0.118957	0.385545	No	0.37286
MAX::PET :original:shape:Sphericity	83	158	0	0	83	158	0	0	0.196965	0.0245887	Yes	0.117584	0.399571	No	0.374982
MAX::PET :original:shape:SurfaceArea	83	158	0	0	83	158	0	0	0.193686	0.0284047	Yes	0.209928	0.0135822	Yes	-0.0148225
MAX::PET :original:shape:SurfaceVolumeRatio	83	158	0	0	83	158	0	0	0.58205	1.12052e-17	Yes	0.174699	0.0621177	No	0.0621177
MAX::PET :original:shape:VoxelVolume	83	158	0	0	83	158	0	0	0.16959	0.0756191	No	0.433735	9.39265e-10	Yes	-0.0756191
MAX::PET :original:firstorder:10Percentile:TLR	83	158	0	0	83	158	0	0	0.274745	0.000399333	Yes	0.140384	0.208084	No	0.207685
MAX::PET :original:firstorder:90Percentile:TLR	83	158	0	0	83	158	0	0	0.160592	0.105446	No	0.0621473	0.97294	No	0.867494
MAX::PET :original:firstorder:Energy:TLR	83	158	0	0	83	158	0	0	0.08632	0.770552	No	0.537975	5.0455e-15	Yes	-0.770552
MAX::PET :original:firstorder:Entropy:TLR	83	158	0	0	83	158	0	0	0.460348	5.78402e-11	Yes	0.102333	0.573526	No	0.573526
MAX::PET :original:firstorder:InterquartileRange:TLR	83	158	0	0	83	158	0	0	0.13009	0.283479	No	0.0756443	0.883949	No	0.600469
MAX::PET :original:firstorder:Kurtosis:TLR	83	158	0	0	83	158	0	0	0.222434	0.00742694	Yes	0.0865487	0.767497	No	0.76007
MAX::PET :original:firstorder:Maximum:TLR	83	158	0	0	83	158	0	0	0.113543	0.44234	No	0.0558182	0.990844	No	0.548504
MAX::PET :original:firstorder:MeanAbsoluteDeviation:TLR	83	158	0	0	83	158	0	0	0.118042	0.394731	No	0.0800671	0.840268	No	0.445537
MAX::PET :original:firstorder:Mean:TLR	83	158	0	0	83	158	0	0	0.225942	0.00623748	Yes	0.105689	0.53244	No	0.526203
MAX::PET :original:firstorder:Median:TLR	83	158	0	0	83	158	0	0	0.243099	0.00252674	Yes	0.116898	0.407074	No	0.404548
MAX::PET :original:firstorder:Minimum:TLR	83	158	0	0	83	158	0	0	0.262849	0.000817241	Yes	0.0987494	0.61731	No	0.616492
MAX::PET :original:firstorder:Range:TLR	83	158	0	0	83	158	0	0	0.112323	0.455794	No	0.0913528	0.710185	No	0.25439
MAX::PET :original:firstorder:RobustMeanAbsoluteDeviation:TLR	83	158	0	0	83	158	0	0	0.129327	0.290371	No	0.0635962	0.966861	No	0.67649
MAX::PET :original:firstorder:RootMeanSquared:TLR	83	158	0	0	83	158	0	0	0.195516	0.0262294	Yes	0.0807534	0.83302	No	0.806791
MAX::PET :original:firstorder:Skewness:TLR	83	158	0	0	83	158	0	0	0.171954	0.0689086	No	0.682477	8.61348e-25	Yes	-0.0689086
MAX::PET :original:firstorder:TotalEnergy:TLR	83	158	0	0	83	158	0	0	0.08632	0.770552	No	0.537975	5.0455e-15	Yes	-0.770552
MAX::PET :original:firstorder:Uniformity:TLR	83	158	0	0	83	158	0	0	0.194296	0.0276637	Yes	0.0944029	0.671948	No	0.644284
MAX::PET :original:firstorder:Variance:TLR	83	158	0	0	83	158	0	0	0.118042	0.394731	No	0.126582	0.313249	No	-0.0814819
MAX::PET :original:glcm:Autocorrelation:TLR	83	158	0	0	83	158	0	0	0.111713	0.462704	No	0.216867	0.00974386	Yes	-0.45296
MAX::PET :original:glcm:ClusterProminence:TLR	83	158	0	0	83	158	0	0	0.0882263	0.747513	No	0.53012	1.37385e-14	Yes	-0.747513
MAX::PET :original:glcm:ClusterShade:TLR	83	158	0	0	83	158	0	0	0.147247	0.16662	No	0.280692	0.000273723	Yes	-0.166346
MAX::PET :original:glcm:ClusterTendency:TLR	83	158	0	0	83	158	0	0	0.0927253	0.692533	No	0.0949367	0.664471	No	-0.028062
MAX::PET :original:glcm:Contrast:TLR	83	158	0	0	83	158	0	0	0.0876163	0.754828	No	0.279091	0.000301193	Yes	-0.754527
MAX::PET :original:glcm:Correlation:TLR	83	158	0	0	83	158	0	0	0.22556	0.00634022	Yes	0.0703065	0.927645	No	0.921305
MAX::PET :original:glcm:DifferenceAverage:TLR	83	158	0	0	83	158	0	0	0.160973	0.10402	No	0.161888	0.100377	No	-0.00364282
MAX::PET :original:glcm:DifferenceEntropy:TLR	83	158	0	0	83	158	0	0	0.222053	0.00758033	Yes	0.0805246	0.835725	No	0.828145
MAX::PET :original:glcm:DifferenceVariance:TLR	83	158	0	0	83	158	0	0	0.167531	0.0817401	No	0.140461	0.207235	No	0.125495
MAX::PET :original:glcm:Id:TLR	83	158	0	0	83	158	0	0	0.270474	0.000517912	Yes	0.136953	0.231242	No	0.230724
MAX::PET :original:glcm:Idm:TLR	83	158	0	0	83	158	0	0	0.3009	7.2474e-05	Yes	0.16021	0.106838	No	0.106766
MAX::PET :original:glcm:Idmn:TLR	83	158	0	0	83	158	0	0	0.118804	0.387124	No	0.132606	0.263892	No	-0.123232
MAX::PET :original:glcm:Idn:TLR	83	158	0	0	83	158	0	0	0.327208	1.11581e-05	Yes	0.104469	0.547328	No	0.547317
MAX::PET :original:glcm:Imc1:TLR	83	158	0	0	83	158	0	0	0.137105	0.230443	No	0.083041	0.808041	No	0.577597
MAX::PET :original:glcm:Imc2:TLR	83	158	0	0	83	158	0	0	0.432362	1.10233e-09	Yes	0.155025	0.128293	No	0.128293
MAX::PET :original:glcm:InverseVariance:TLR	83	158	0	0	83	158	0	0	0.526308	2.30593e-14	Yes	0.104011	0.553596	No	0.553596
MAX::PET :original:glcm:JointAverage:TLR	83	158	0	0	83	158	0	0	0.121931	0.356435	No	0.103553	0.558701	No	0.202266
MAX::PET :original:glcm:JointEnergy:TLR	83	158	0	0	83	158	0	0	0.239363	0.00308342	Yes	0.119109	0.384413	No	0.38133
MAX::PET :original:glcm:JointEntropy:TLR	83	158	0	0	83	158	0	0	0.417264	4.91636e-09	Yes	0.090514	0.720022	No	0.720022
MAX::PET :original:glcm:MCC:TLR	83	158	0	0	83	158	0	0	0.298841	8.36547e-05	Yes	0.12338	0.342847	No	0.342764
MAX::PET :original:glcm:MaximumProbability:TLR	83	158	0	0	83	158	0	0	0.215495	0.0104445	Yes	0.0897514	0.729109	No	0.718665
MAX::PET :original:glcm:SumAverage:TLR	83	158	0	0	83	158	0	0	0.121931	0.356435	No	0.103553	0.558701	No	0.202266
MAX::PET :original:glcm:SumEntropy:TLR	83	158	0	0	83	158	0	0	0.447079	2.38656e-10	Yes	0.0860149	0.773799	No	0.773799
MAX::PET :original:glcm:SumSquares:TLR	83	158	0	0	83	158	0	0	0.0870063	0.762157	No	0.0891414	0.736399	No	-0.0257587
MAX::PET :original:gldm:DependenceEntropy:TLR	83	158	0	0	83	158	0	0	0.259265	0.00100717	Yes	0.0664938	0.951545	No	0.950537
MAX::PET :original:gldm:DependenceNonUniformity:TLR	83	158	0	0	83	158	0	0	0.213894	0.0112971	Yes	0.16959	0.0756191	No	0.064322
MAX::PET :original:gldm:DependenceNonUniformityNormalized:TLR	83	158	0	0	83	158	0	0	0.142443	0.194931	No	0.0873113	0.758166	No	0.563235
MAX::PET :original:gldm:DependenceVariance:TLR	83	158	0	0	83	158	0	0	0.156321	0.122648	No	0.0738905	0.899085	No	0.776437
MAX::PET :original:gldm:GrayLevelNonUniformity:TLR	83	158	0	0	83	158	0	0	0.223883	0.00691421	Yes	0.46988	1.9714e-11	Yes	-0.00691421
MAX::PET :original:gldm:GrayLevelVariance:TLR	83	158	0	0	83	158	0	0	0.0882263	0.747513	No	0.189873	0.0333127	Yes	-0.7142
MAX::PET :original:gldm:HighGrayLevelEmphasis:TLR	83	158	0	0	83	158	0	0	0.111713	0.462704	No	0.204819	0.0172174	Yes	-0.445486
MAX::PET :original:gldm:LargeDependenceEmphasis:TLR	83	158	0	0	83	158	0	0	0.116135	0.415088	No	0.08632	0.770552	No	0.355464
MAX::PET :original:gldm:LargeDependenceHighGrayLevelEmphasis:TLR	83	158	0	0	83	158	0	0	0.152204	0.141411	No	0.150297	0.150474	No	0.00906265
MAX::PET :original:gldm:LargeDependenceLowGrayLevelEmphasis:TLR	83	158	0	0	83	158	0	0	0.096233	0.649213	No	0.26506	0.00071706	Yes	-0.648496
MAX::PET :original:gldm:LowGrayLevelEmphasis:TLR	83	158	0	0	83	158	0	0	0.141757	0.199312	No	0.132911	0.260911	No	0.0615991
MAX::PET :original:gldm:SmallDependenceEmphasis:TLR	83	158	0	0	83	158	0	0	0.201464	0.0201004	Yes	0.0928016	0.691706	No	0.671606
MAX::PET :original:gldm:SmallDependenceHighGrayLevelEmphasis:TLR	83	158	0	0	83	158	0	0	0.123151	0.344692	No	0.258731	0.00104159	Yes	-0.34365
MAX::PET :original:gldm:SmallDependenceLowGrayLevelEmphasis:TLR	83	158	0	0	83	158	0	0	0.289614	0.000154258	Yes	0.17508	0.0611902	No	0.061036
MAX::PET :original:glrlm:GrayLevelNonUniformity:TLR	83	158	0	0	83	158	0	0	0.110645	0.4749	No	0.481928	5.01208e-12	Yes	-0.4749
MAX::PET :original:glrlm:GrayLevelNonUniformityNormalized:TLR	83	158	0	0	83	158	0	0	0.228611	0.00543778	Yes	0.114687	0.430411	No	0.424973
MAX::PET :original:glrlm:GrayLevelVariance:TLR	83	158	0	0	83	158	0	0	0.0863962	0.769461	No	0.10302	0.56521	No	-0.204251
MAX::PET :original:glrlm:HighGrayLevelRunEmphasis:TLR	83	158	0	0	83	158	0	0	0.116212	0.414076	No	0.135199	0.243781	No	-0.170295
MAX::PET :original:glrlm:LongRunEmphasis:TLR	83	158	0	0	83	158	0	0	0.467668	2.55718e-11	Yes	0.219384	0.00864411	Yes	0.00864411
MAX::PET :original:glrlm:LongRunHighGrayLevelEmphasis:TLR	83	158	0	0	83	158	0	0	0.177139	0.0564249	No	0.228916	0.0053355	Yes	-0.0510894
MAX::PET :original:glrlm:LongRunLowGrayLevelEmphasis:TLR	83	158	0	0	83	158	0	0	0.145036	0.179477	No	0.177825	0.0547159	No	-0.124761
MAX::PET :original:glrlm:LowGrayLevelRunEmphasis:TLR	83	158	0	0	83	158	0	0	0.163642	0.0943889	No	0.126582	0.313249	No	0.21886
MAX::PET :original:glrlm:RunEntropy:TLR	83	158	0	0	83	158	0	0	0.200625	0.0209136	Yes	0.135504	0.241757	No	0.220843
MAX::PET :original:glrlm:RunLengthNonUniformity:TLR	83	158	0	0	83	158	0	0	0.118576	0.389502	No	0.405063	1.55961e-08	Yes	-0.389502
MAX::PET :original:glrlm:RunLengthNonUniformityNormalized:TLR	83	158	0	0	83	158	0	0	0.554446	5.53992e-16	Yes	0.1702	0.0738824	No	0.0738824
MAX::PET :original:glrlm:RunPercentage:TLR	83	158	0	0	83	158	0	0	0.585481	6.74524e-18	Yes	0.177291	0.0560604	No	0.0560604
MAX::PET :original:glrlm:RunVariance:TLR	83	158	0	0	83	158	0	0	0.168522	0.0787478	No	0.115602	0.420602	No	0.341854
MAX::PET :original:glrlm:ShortRunEmphasis:TLR	83	158	0	0	83	158	0	0	0.563215	1.61942e-16	Yes	0.173479	0.0651276	No	0.0651276
MAX::PET :original:glrlm:ShortRunHighGrayLevelEmphasis:TLR	83	158	0	0	83	158	0	0	0.140918	0.204353	No	0.512658	1.29079e-13	Yes	-0.204353
MAX::PET :original:glrlm:ShortRunLowGrayLevelEmphasis:TLR	83	158	0	0	83	158	0	0	0.262468	0.000839233	Yes	0.130166	0.283313	No	0.282473
MAX::PET :original:glszm:GrayLevelNonUniformity:TLR	83	158	0	0	83	158	0	0	0.10241	0.572525	No	0.190483	0.0324553	Yes	-0.54007
MAX::PET :original:glszm:GrayLevelNonUniformityNormalized:TLR	83	158	0	0	83	158	0	0	0.211453	0.0126851	Yes	0.142291	0.19565	No	0.182965
MAX::PET :original:glszm:GrayLevelVariance:TLR	83	158	0	0	83	158	0	0	0.0907427	0.717712	No	0.373494	2.69384e-07	Yes	-0.717712
MAX::PET :original:glszm:HighGrayLevelZoneEmphasis:TLR	83	158	0	0	83	158	0	0	0.0939454	0.677155	No	0.168065	0.0798884	No	-0.597267
MAX::PET :original:glszm:LargeAreaEmphasis:TLR	83	158	0	0	83	158	0	0	0.0953942	0.659348	No	0.879747	7.10669e-45	Yes	-0.659348
MAX::PET :original:glszm:LargeAreaHighGrayLevelEmphasis:TLR	83	158	0	0	83	158	0	0	0.0876925	0.754119	No	0.955696	2.12187e-56	Yes	-0.754119
MAX::PET :original:glszm:LargeAreaLowGrayLevelEmphasis:TLR	83	158	0	0	83	158	0	0	0.113162	0.446766	No	0.819277	1.37836e-37	Yes	-0.446766
MAX::PET :original:glszm:LowGrayLevelZoneEmphasis:TLR	83	158	0	0	83	158	0	0	0.260256	0.000955831	Yes	0.234177	0.00404616	Yes	0.00309033
MAX::PET :original:glszm:SizeZoneNonUniformity:TLR	83	158	0	0	83	158	0	0	0.195516	0.0262294	Yes	0.379747	1.55518e-07	Yes	-0.0262292
MAX::PET :original:glszm:SizeZoneNonUniformityNormalized:TLR	83	158	0	0	83	158	0	0	0.346424	2.5292e-06	Yes	0.151822	0.143196	No	0.143194
MAX::PET :original:glszm:SmallAreaEmphasis:TLR	83	158	0	0	83	158	0	0	0.275355	0.000384587	Yes	0.968354	8.24605e-59	Yes	-0.000384587
MAX::PET :original:glszm:SmallAreaHighGrayLevelEmphasis:TLR	83	158	0	0	83	158	0	0	0.190636	0.0323563	Yes	0.924051	4.01615e-51	Yes	-0.0323563
MAX::PET :original:glszm:SmallAreaLowGrayLevelEmphasis:TLR	83	158	0	0	83	158	0	0	0.265136	0.00071706	Yes	0.955696	2.12187e-56	Yes	-0.00071706
MAX::PET :original:glszm:ZoneEntropy:TLR	83	158	0	0	83	158	0	0	0.395226	3.90177e-08	Yes	0.0724417	0.911186	No	0.911186
MAX::PET :original:glszm:ZonePercentage:TLR	83	158	0	0	83	158	0	0	0.281684	0.000258326	Yes	0.0817447	0.822659	No	0.8224
MAX::PET :original:glszm:ZoneVariance:TLR	83	158	0	0	83	158	0	0	0.102562	0.57095	No	0.917722	3.66966e-50	Yes	-0.57095
MAX::PET :original:ngtdm:Busyness:TLR	83	158	0	0	83	158	0	0	0.173479	0.0651276	No	0.53012	1.37385e-14	Yes	-0.0651276
MAX::PET :original:ngtdm:Coarseness:TLR	83	158	0	0	83	158	0	0	0.50549	3.07369e-13	Yes	0.163032	0.0965276	No	0.0965276
MAX::PET :original:ngtdm:Complexity:TLR	83	158	0	0	83	158	0	0	0.0964618	0.64678	No	0.385542	9.36956e-08	Yes	-0.64678
MAX::PET :original:ngtdm:Contrast:TLR	83	158	0	0	83	158	0	0	0.11461	0.431517	No	0.152509	0.139588	No	-0.291929
MAX::PET :original:ngtdm:Strength:TLR	83	158	0	0	83	158	0	0	0.216105	0.0101396	Yes	0.355117	1.25564e-06	Yes	-0.0101383
MEDIAN::PET :original:shape:Elongation	83	158	0	0	83	158	0	0	0.167531	0.0817401	No	0.123227	0.344332	No	0.262592
MEDIAN::PET :original:shape:Flatness	83	158	0	0	83	158	0	0	0.230212	0.00500892	Yes	0.0726704	0.909094	No	0.904085
MEDIAN::PET :original:shape:LeastAxisLength	83	158	0	0	83	158	0	0	0.328656	9.96708e-06	Yes	0.108739	0.497038	No	0.497028
MEDIAN::PET :original:shape:MajorAxisLength	83	158	0	0	83	158	0	0	0.45135	1.53187e-10	Yes	0.162193	0.0995348	No	0.0995348
MEDIAN::PET :original:shape:Maximum2DDiameterColumn	83	158	0	0	83	158	0	0	0.375782	2.21253e-07	Yes	0.158914	0.11194	No	0.11194
MEDIAN::PET :original:shape:Maximum2DDiameterRow	83	158	0	0	83	158	0	0	0.38295	1.19379e-07	Yes	0.149535	0.154774	No	0.154773
MEDIAN::PET :original:shape:Maximum2DDiameterSlice	83	158	0	0	83	158	0	0	0.343297	3.21181e-06	Yes	0.157694	0.1169	No	0.116896
MEDIAN::PET :original:shape:Maximum3DDiameter	83	158	0	0	83	158	0	0	0.403157	1.89444e-08	Yes	0.17996	0.0504055	No	0.0504055
MEDIAN::PET :original:shape:MeshVolume	83	158	0	0	83	158	0	0	0.359234	8.92191e-07	Yes	0.614458	8.23428e-20	Yes	-8.92191e-07
MEDIAN::PET :original:shape:MinorAxisLength	83	158	0	0	83	158	0	0	0.350465	1.83398e-06	Yes	0.136648	0.233551	No	0.233549
MEDIAN::PET :original:shape:Sphericity	83	158	0	0	83	158	0	0	0.128107	0.300754	No	0.095318	0.660469	No	0.359715
MEDIAN::PET :original:shape:SurfaceArea	83	158	0	0	83	158	0	0	0.345966	2.6145e-06	Yes	0.120101	0.374267	No	0.374265
MEDIAN::PET :original:shape:SurfaceVolumeRatio	83	158	0	0	83	158	0	0	0.373799	2.61724e-07	Yes	0.132835	0.261867	No	0.261867
MEDIAN::PET :original:shape:VoxelVolume	83	158	0	0	83	158	0	0	0.359234	8.92191e-07	Yes	0.614458	8.23428e-20	Yes	-8.92191e-07
MEDIAN::PET :original:firstorder:10Percentile:TLR	83	158	0	0	83	158	0	0	0.259417	0.00100512	Yes	0.0948605	0.665682	No	0.664677
MEDIAN::PET :original:firstorder:90Percentile:TLR	83	158	0	0	83	158	0	0	0.12277	0.348676	No	0.0645875	0.96203	No	0.613355
MEDIAN::PET :original:firstorder:Energy:TLR	83	158	0	0	83	158	0	0	0.211225	0.0128186	Yes	0.807229	2.62254e-36	Yes	-0.0128186
MEDIAN::PET :original:firstorder:Entropy:TLR	83	158	0	0	83	158	0	0	0.30456	5.65485e-05	Yes	0.103553	0.558701	No	0.558645
MEDIAN::PET :original:firstorder:InterquartileRange:TLR	83	158	0	0	83	158	0	0	0.11522	0.424984	No	0.127269	0.307908	No	-0.117076
MEDIAN::PET :original:firstorder:Kurtosis:TLR	83	158	0	0	83	158	0	0	0.292054	0.000131009	Yes	0.0794571	0.846618	No	0.846487
MEDIAN::PET :original:firstorder:Maximum:TLR	83	158	0	0	83	158	0	0	0.119719	0.378343	No	0.100732	0.593223	No	0.21488
MEDIAN::PET :original:firstorder:MeanAbsoluteDeviation:TLR	83	158	0	0	83	158	0	0	0.126048	0.318594	No	0.127269	0.307908	No	-0.0106852
MEDIAN::PET :original:firstorder:Mean:TLR	83	158	0	0	83	158	0	0	0.186518	0.0385211	Yes	0.0934116	0.684101	No	0.64558
MEDIAN::PET :original:firstorder:Median:TLR	83	158	0	0	83	158	0	0	0.230212	0.00500892	Yes	0.0901327	0.725107	No	0.720099
MEDIAN::PET :original:firstorder:Minimum:TLR	83	158	0	0	83	158	0	0	0.284886	0.000209113	Yes	0.107671	0.509629	No	0.50942
MEDIAN::PET :original:firstorder:Range:TLR	83	158	0	0	83	158	0	0	0.131768	0.270422	No	0.120329	0.372355	No	0.101933
MEDIAN::PET :original:firstorder:RobustMeanAbsoluteDeviation:TLR	83	158	0	0	83	158	0	0	0.120939	0.366407	No	0.132378	0.26563	No	-0.100776
MEDIAN::PET :original:firstorder:RootMeanSquared:TLR	83	158	0	0	83	158	0	0	0.188958	0.0347559	Yes	0.10668	0.521183	No	0.486427
MEDIAN::PET :original:firstorder:Skewness:TLR	83	158	0	0	83	158	0	0	0.19422	0.027686	Yes	0.690026	2.02148e-25	Yes	-0.027686
MEDIAN::PET :original:firstorder:TotalEnergy:TLR	83	158	0	0	83	158	0	0	0.211225	0.0128186	Yes	0.807229	2.62254e-36	Yes	-0.0128186
MEDIAN::PET :original:firstorder:Uniformity:TLR	83	158	0	0	83	158	0	0	0.134208	0.251575	No	0.165777	0.0869946	No	-0.16458
MEDIAN::PET :original:firstorder:Variance:TLR	83	158	0	0	83	158	0	0	0.145036	0.179477	No	0.241116	0.00279221	Yes	-0.176685
MEDIAN::PET :original:glcm:Autocorrelation:TLR	83	158	0	0	83	158	0	0	0.174851	0.0617435	No	0.355117	1.25564e-06	Yes	-0.0617423
MEDIAN::PET :original:glcm:ClusterProminence:TLR	83	158	0	0	83	158	0	0	0.183849	0.0430133	Yes	0.803797	4.74892e-36	Yes	-0.0430133
MEDIAN::PET :original:glcm:ClusterShade:TLR	83	158	0	0	83	158	0	0	0.247522	0.00197177	Yes	0.735779	2.34231e-29	Yes	-0.00197177
MEDIAN::PET :original:glcm:ClusterTendency:TLR	83	158	0	0	83	158	0	0	0.163413	0.0951905	No	0.156474	0.122045	No	0.0268545
MEDIAN::PET :original:glcm:Contrast:TLR	83	158	0	0	83	158	0	0	0.10973	0.486131	No	0.0882263	0.747513	No	0.261382
MEDIAN::PET :original:glcm:Correlation:TLR	83	158	0	0	83	158	0	0	0.132683	0.262943	No	0.0679427	0.943418	No	0.680474
MEDIAN::PET :original:glcm:DifferenceAverage:TLR	83	158	0	0	83	158	0	0	0.135809	0.239283	No	0.0745005	0.893873	No	0.65459
MEDIAN::PET :original:glcm:DifferenceEntropy:TLR	83	158	0	0	83	158	0	0	0.152204	0.141411	No	0.0584109	0.984997	No	0.843586
MEDIAN::PET :original:glcm:DifferenceVariance:TLR	83	158	0	0	83	158	0	0	0.193076	0.0291619	Yes	0.166845	0.0836344	No	0.0544725
MEDIAN::PET :original:glcm:Id:TLR	83	158	0	0	83	158	0	0	0.180799	0.0487287	Yes	0.117508	0.400721	No	0.351993
MEDIAN::PET :original:glcm:Idm:TLR	83	158	0	0	83	158	0	0	0.207564	0.0152307	Yes	0.131615	0.271389	No	0.256159
MEDIAN::PET :original:glcm:Idmn:TLR	83	158	0	0	83	158	0	0	0.195898	0.025774	Yes	0.115449	0.42275	No	0.396976
MEDIAN::PET :original:glcm:Idn:TLR	83	158	0	0	83	158	0	0	0.38905	6.83002e-08	Yes	0.154034	0.132832	No	0.132832
MEDIAN::PET :original:glcm:Imc1:TLR	83	158	0	0	83	158	0	0	0.0680189	0.942879	No	0.0883026	0.746926	No	-0.195953
MEDIAN::PET :original:glcm:Imc2:TLR	83	158	0	0	83	158	0	0	0.387449	7.98914e-08	Yes	0.129937	0.285268	No	0.285268
MEDIAN::PET :original:glcm:InverseVariance:TLR	83	158	0	0	83	158	0	0	0.459128	6.56292e-11	Yes	0.118881	0.386423	No	0.386423
MEDIAN::PET :original:glcm:JointAverage:TLR	83	158	0	0	83	158	0	0	0.157084	0.11945	No	0.189721	0.0335714	Yes	-0.0858788
MEDIAN::PET :original:glcm:JointEnergy:TLR	83	158	0	0	83	158	0	0	0.17874	0.0529294	No	0.196813	0.024659	Yes	-0.0282704
MEDIAN::PET :original:glcm:JointEntropy:TLR	83	158	0	0	83	158	0	0	0.319048	2.03071e-05	Yes	0.103553	0.558701	No	0.558681
MEDIAN::PET :original:glcm:MCC:TLR	83	158	0	0	83	158	0	0	0.122007	0.355895	No	0.0733567	0.903478	No	0.547583
MEDIAN::PET :original:glcm:MaximumProbability:TLR	83	158	0	0	83	158	0	0	0.155254	0.127355	No	0.136267	0.236436	No	0.10908
MEDIAN::PET :original:glcm:SumAverage:TLR	83	158	0	0	83	158	0	0	0.157084	0.11945	No	0.189721	0.0335714	Yes	-0.0858788
MEDIAN::PET :original:glcm:SumEntropy:TLR	83	158	0	0	83	158	0	0	0.322327	1.59351e-05	Yes	0.0845661	0.790863	No	0.790847
MEDIAN::PET :original:glcm:SumSquares:TLR	83	158	0	0	83	158	0	0	0.162803	0.0973444	No	0.144426	0.183062	No	0.0857171
MEDIAN::PET :original:gldm:DependenceEntropy:TLR	83	158	0	0	83	158	0	0	0.0838798	0.798781	No	0.101952	0.578358	No	-0.220423
MEDIAN::PET :original:gldm:DependenceNonUniformity:TLR	83	158	0	0	83	158	0	0	0.446469	2.53716e-10	Yes	0.111331	0.46728	No	0.46728
MEDIAN::PET :original:gldm:DependenceNonUniformityNormalized:TLR	83	158	0	0	83	158	0	0	0.233491	0.00422654	Yes	0.0979106	0.628225	No	0.623998
MEDIAN::PET :original:gldm:DependenceVariance:TLR	83	158	0	0	83	158	0	0	0.100808	0.592007	No	0.131844	0.269538	No	-0.322469
MEDIAN::PET :original:gldm:GrayLevelNonUniformity:TLR	83	158	0	0	83	158	0	0	0.45623	8.91689e-11	Yes	0.499085	6.61633e-13	Yes	-8.85072e-11
MEDIAN::PET :original:gldm:GrayLevelVariance:TLR	83	158	0	0	83	158	0	0	0.163413	0.0951905	No	0.150145	0.151637	No	0.0564467
MEDIAN::PET :original:gldm:HighGrayLevelEmphasis:TLR	83	158	0	0	83	158	0	0	0.174241	0.0632354	No	0.349398	1.99385e-06	Yes	-0.0632334
MEDIAN::PET :original:gldm:LargeDependenceEmphasis:TLR	83	158	0	0	83	158	0	0	0.0990544	0.61365	No	0.253165	0.00142846	Yes	-0.612221
MEDIAN::PET :original:gldm:LargeDependenceHighGrayLevelEmphasis:TLR	83	158	0	0	83	158	0	0	0.163261	0.0957074	No	0.409639	1.01279e-08	Yes	-0.0957074
MEDIAN::PET :original:gldm:LargeDependenceLowGrayLevelEmphasis:TLR	83	158	0	0	83	158	0	0	0.133369	0.257634	No	0.367089	4.61931e-07	Yes	-0.257634
MEDIAN::PET :original:gldm:LowGrayLevelEmphasis:TLR	83	158	0	0	83	158	0	0	0.115602	0.420602	No	0.21519	0.0105496	Yes	-0.410052
MEDIAN::PET :original:gldm:SmallDependenceEmphasis:TLR	83	158	0	0	83	158	0	0	0.131463	0.272499	No	0.0876163	0.754828	No	0.482329
MEDIAN::PET :original:gldm:SmallDependenceHighGrayLevelEmphasis:TLR	83	158	0	0	83	158	0	0	0.144045	0.185335	No	0.349398	1.99385e-06	Yes	-0.185333
MEDIAN::PET :original:gldm:SmallDependenceLowGrayLevelEmphasis:TLR	83	158	0	0	83	158	0	0	0.251639	0.001569	Yes	0.160058	0.107196	No	0.105627
MEDIAN::PET :original:glrlm:GrayLevelNonUniformity:TLR	83	158	0	0	83	158	0	0	0.302882	6.32249e-05	Yes	0.408418	1.13287e-08	Yes	-6.32136e-05
MEDIAN::PET :original:glrlm:GrayLevelNonUniformityNormalized:TLR	83	158	0	0	83	158	0	0	0.140766	0.205733	No	0.140461	0.207235	No	0.0015014
MEDIAN::PET :original:glrlm:GrayLevelVariance:TLR	83	158	0	0	83	158	0	0	0.1824	0.0456442	Yes	0.157694	0.1169	No	0.0712554
MEDIAN::PET :original:glrlm:HighGrayLevelRunEmphasis:TLR	83	158	0	0	83	158	0	0	0.18118	0.0479771	Yes	0.349398	1.99385e-06	Yes	-0.0479751
MEDIAN::PET :original:glrlm:LongRunEmphasis:TLR	83	158	0	0	83	158	0	0	0.549337	1.09921e-15	Yes	0.206497	0.0159798	Yes	0.0159798
MEDIAN::PET :original:glrlm:LongRunHighGrayLevelEmphasis:TLR	83	158	0	0	83	158	0	0	0.298002	8.86686e-05	Yes	0.385542	9.36956e-08	Yes	-8.85749e-05
MEDIAN::PET :original:glrlm:LongRunLowGrayLevelEmphasis:TLR	83	158	0	0	83	158	0	0	0.229373	0.00522294	Yes	0.246835	0.00203989	Yes	-0.00318305
MEDIAN::PET :original:glrlm:LowGrayLevelRunEmphasis:TLR	83	158	0	0	83	158	0	0	0.121321	0.362358	No	0.208861	0.0142565	Yes	-0.348101
MEDIAN::PET :original:glrlm:RunEntropy:TLR	83	158	0	0	83	158	0	0	0.31821	2.15537e-05	Yes	0.155483	0.126342	No	0.126321
MEDIAN::PET :original:glrlm:RunLengthNonUniformity:TLR	83	158	0	0	83	158	0	0	0.164633	0.091004	No	0.438234	5.88459e-10	Yes	-0.091004
MEDIAN::PET :original:glrlm:RunLengthNonUniformityNormalized:TLR	83	158	0	0	83	158	0	0	0.549947	1.0083e-15	Yes	0.18812	0.0360068	Yes	0.0360068
MEDIAN::PET :original:glrlm:RunPercentage:TLR	83	158	0	0	83	158	0	0	0.567104	9.50107e-17	Yes	0.212826	0.0118671	Yes	0.0118671
MEDIAN::PET :original:glrlm:RunVariance:TLR	83	158	0	0	83	158	0	0	0.260637	0.000935553	Yes	0.170886	0.0717489	No	0.0708133
MEDIAN::PET :original:glrlm:ShortRunEmphasis:TLR	83	158	0	0	83	158	0	0	0.579762	1.54448e-17	Yes	0.180189	0.049948	Yes	0.049948
MEDIAN::PET :original:glrlm:ShortRunHighGrayLevelEmphasis:TLR	83	158	0	0	83	158	0	0	0.151136	0.146433	No	0.310127	3.79246e-05	Yes	-0.146395
MEDIAN::PET :original:glrlm:ShortRunLowGrayLevelEmphasis:TLR	83	158	0	0	83	158	0	0	0.230212	0.00500892	Yes	0.177215	0.056061	No	0.051052
MEDIAN::PET :original:glszm:GrayLevelNonUniformity:TLR	83	158	0	0	83	158	0	0	0.272076	0.000471082	Yes	0.324691	1.33514e-05	Yes	-0.000457731
MEDIAN::PET :original:glszm:GrayLevelNonUniformityNormalized:TLR	83	158	0	0	83	158	0	0	0.17508	0.0611902	No	0.160058	0.107196	No	0.0460054
MEDIAN::PET :original:glszm:GrayLevelVariance:TLR	83	158	0	0	83	158	0	0	0.163413	0.0951905	No	0.232195	0.00450566	Yes	-0.0906849
MEDIAN::PET :original:glszm:HighGrayLevelZoneEmphasis:TLR	83	158	0	0	83	158	0	0	0.187738	0.0365956	Yes	0.366555	4.8567e-07	Yes	-0.0365952
MEDIAN::PET :original:glszm:LargeAreaEmphasis:TLR	83	158	0	0	83	158	0	0	0.143053	0.19118	No	0.951807	2.12578e-56	Yes	-0.19118
MEDIAN::PET :original:glszm:LargeAreaHighGrayLevelEmphasis:TLR	83	158	0	0	83	158	0	0	0.193229	0.028952	Yes	0.807229	2.62254e-36	Yes	-0.028952
MEDIAN::PET :original:glszm:LargeAreaLowGrayLevelEmphasis:TLR	83	158	0	0	83	158	0	0	0.138249	0.221988	No	0.927711	4.12532e-52	Yes	-0.221988
MEDIAN::PET :original:glszm:LowGrayLevelZoneEmphasis:TLR	83	158	0	0	83	158	0	0	0.186899	0.0379047	Yes	0.329114	9.52902e-06	Yes	-0.0378952
MEDIAN::PET :original:glszm:SizeZoneNonUniformity:TLR	83	158	0	0	83	158	0	0	0.350084	1.90041e-06	Yes	0.588608	4.25167e-18	Yes	-1.90041e-06
MEDIAN::PET :original:glszm:SizeZoneNonUniformityNormalized:TLR	83	158	0	0	83	158	0	0	0.358701	9.34027e-07	Yes	0.123456	0.341957	No	0.341956
MEDIAN::PET :original:glszm:SmallAreaEmphasis:TLR	83	158	0	0	83	158	0	0	0.292512	0.000127795	Yes	0.898734	2.00236e-47	Yes	-0.000127795
MEDIAN::PET :original:glszm:SmallAreaHighGrayLevelEmphasis:TLR	83	158	0	0	83	158	0	0	0.149611	0.154152	No	0.898734	2.00236e-47	Yes	-0.154152
MEDIAN::PET :original:glszm:SmallAreaLowGrayLevelEmphasis:TLR	83	158	0	0	83	158	0	0	0.222434	0.00742694	Yes	0.93038	4.12498e-52	Yes	-0.00742694
MEDIAN::PET :original:glszm:ZoneEntropy:TLR	83	158	0	0	83	158	0	0	0.190636	0.0323563	Yes	0.078237	0.858891	No	0.826535
MEDIAN::PET :original:glszm:ZonePercentage:TLR	83	158	0	0	83	158	0	0	0.186976	0.0377108	Yes	0.0944792	0.670755	No	0.633044
MEDIAN::PET :original:glszm:ZoneVariance:TLR	83	158	0	0	83	158	0	0	0.124371	0.333195	No	0.939759	3.51106e-54	Yes	-0.333195
MEDIAN::PET :original:ngtdm:Busyness:TLR	83	158	0	0	83	158	0	0	0.256138	0.00121444	Yes	0.316456	2.41636e-05	Yes	-0.00119028
MEDIAN::PET :original:ngtdm:Coarseness:TLR	83	158	0	0	83	158	0	0	0.401937	2.12702e-08	Yes	0.108739	0.497038	No	0.497038
MEDIAN::PET :original:ngtdm:Complexity:TLR	83	158	0	0	83	158	0	0	0.143206	0.190392	No	0.17325	0.0657231	No	-0.124669
MEDIAN::PET :original:ngtdm:Contrast:TLR	83	158	0	0	83	158	0	0	0.0806009	0.834771	No	0.181485	0.0472217	Yes	-0.78755
MEDIAN::PET :original:ngtdm:Strength:TLR	83	158	0	0	83	158	0	0	0.190788	0.0321545	Yes	0.355117	1.25564e-06	Yes	-0.0321533
MEAN::PET :original:shape:Elongation	83	158	0	0	83	158	0	0	0.267348	0.000624945	Yes	0.140766	0.205733	No	0.205108
MEAN::PET :original:shape:Flatness	83	158	0	0	83	158	0	0	0.23616	0.00366995	Yes	0.0714504	0.918707	No	0.915037
MEAN::PET :original:shape:LeastAxisLength	83	158	0	0	83	158	0	0	0.329648	9.2848e-06	Yes	0.125438	0.324026	No	0.324016
MEAN::PET :original:shape:MajorAxisLength	83	158	0	0	83	158	0	0	0.396599	3.42071e-08	Yes	0.125057	0.327481	No	0.327481
MEAN::PET :original:shape:Maximum2DDiameterColumn	83	158	0	0	83	158	0	0	0.361065	7.64606e-07	Yes	0.150755	0.148547	No	0.148546
MEAN::PET :original:shape:Maximum2DDiameterRow	83	158	0	0	83	158	0	0	0.359844	8.47321e-07	Yes	0.126659	0.313231	No	0.31323
MEAN::PET :original:shape:Maximum2DDiameterSlice	83	158	0	0	83	158	0	0	0.370901	3.39979e-07	Yes	0.158304	0.114396	No	0.114396
MEAN::PET :original:shape:Maximum3DDiameter	83	158	0	0	83	158	0	0	0.384551	1.01693e-07	Yes	0.147705	0.164472	No	0.164472
MEAN::PET :original:shape:MeshVolume	83	158	0	0	83	158	0	0	0.30822	4.39577e-05	Yes	0.341848	3.6143e-06	Yes	-4.03434e-05
MEAN::PET :original:shape:MinorAxisLength	83	158	0	0	83	158	0	0	0.350465	1.83398e-06	Yes	0.169742	0.0751788	No	0.075177
MEAN::PET :original:shape:Sphericity	83	158	0	0	83	158	0	0	0.101952	0.578358	No	0.0915815	0.706902	No	0.128545
MEAN::PET :original:shape:SurfaceArea	83	158	0	0	83	158	0	0	0.327208	1.11581e-05	Yes	0.141986	0.197947	No	0.197936
MEAN::PET :original:shape:SurfaceVolumeRatio	83	158	0	0	83	158	0	0	0.433582	9.72044e-10	Yes	0.151822	0.143196	No	0.143196
MEAN::PET :original:shape:VoxelVolume	83	158	0	0	83	158	0	0	0.30822	4.39577e-05	Yes	0.336129	5.63293e-06	Yes	-3.83248e-05
MEAN::PET :original:firstorder:10Percentile:TLR	83	158	0	0	83	158	0	0	0.259417	0.00100512	Yes	0.10119	0.587088	No	0.586083
MEAN::PET :original:firstorder:90Percentile:TLR	83	158	0	0	83	158	0	0	0.127497	0.306014	No	0.0705353	0.925953	No	0.619939
MEAN::PET :original:firstorder:Energy:TLR	83	158	0	0	83	158	0	0	0.132835	0.261867	No	0.795181	4.55004e-35	Yes	-0.261867
MEAN::PET :original:firstorder:Entropy:TLR	83	158	0	0	83	158	0	0	0.310889	3.63472e-05	Yes	0.0845661	0.790863	No	0.790826
MEAN::PET :original:firstorder:InterquartileRange:TLR	83	158	0	0	83	158	0	0	0.104011	0.553596	No	0.0874638	0.757051	No	0.203455
MEAN::PET :original:firstorder:Kurtosis:TLR	83	158	0	0	83	158	0	0	0.297163	9.32504e-05	Yes	0.101037	0.589243	No	0.58915
MEAN::PET :original:firstorder:Maximum:TLR	83	158	0	0	83	158	0	0	0.110493	0.476756	No	0.0666463	0.951056	No	0.4743
MEAN::PET :original:firstorder:MeanAbsoluteDeviation:TLR	83	158	0	0	83	158	0	0	0.0888364	0.740128	No	0.0888364	0.740128	No	0
MEAN::PET :original:firstorder:Mean:TLR	83	158	0	0	83	158	0	0	0.222053	0.00758033	Yes	0.130776	0.278358	No	0.270778
MEAN::PET :original:firstorder:Median:TLR	83	158	0	0	83	158	0	0	0.252478	0.00149899	Yes	0.130776	0.278358	No	0.276859
MEAN::PET :original:firstorder:Minimum:TLR	83	158	0	0	83	158	0	0	0.272838	0.00044686	Yes	0.107061	0.516716	No	0.516269
MEAN::PET :original:firstorder:Range:TLR	83	158	0	0	83	158	0	0	0.122007	0.355895	No	0.108129	0.503966	No	0.148071
MEAN::PET :original:firstorder:RobustMeanAbsoluteDeviation:TLR	83	158	0	0	83	158	0	0	0.0880738	0.749757	No	0.095623	0.65679	No	-0.092967
MEAN::PET :original:firstorder:RootMeanSquared:TLR	83	158	0	0	83	158	0	0	0.197956	0.0235488	Yes	0.113619	0.442255	No	0.418707
MEAN::PET :original:firstorder:Skewness:TLR	83	158	0	0	83	158	0	0	0.187891	0.0362999	Yes	0.688806	2.69123e-25	Yes	-0.0362999
MEAN::PET :original:firstorder:TotalEnergy:TLR	83	158	0	0	83	158	0	0	0.132835	0.261867	No	0.795181	4.55004e-35	Yes	-0.261867
MEAN::PET :original:firstorder:Uniformity:TLR	83	158	0	0	83	158	0	0	0.150755	0.148547	No	0.140461	0.207235	No	0.0586882
MEAN::PET :original:firstorder:Variance:TLR	83	158	0	0	83	158	0	0	0.0945554	0.669554	No	0.177215	0.056061	No	-0.613493
MEAN::PET :original:glcm:Autocorrelation:TLR	83	158	0	0	83	158	0	0	0.135275	0.243561	No	0.288547	0.000165233	Yes	-0.243395
MEAN::PET :original:glcm:ClusterProminence:TLR	83	158	0	0	83	158	0	0	0.149764	0.153589	No	0.721519	4.14426e-28	Yes	-0.153589
MEAN::PET :original:glcm:ClusterShade:TLR	83	158	0	0	83	158	0	0	0.206268	0.0161268	Yes	0.624905	1.58359e-20	Yes	-0.0161268
MEAN::PET :original:glcm:ClusterTendency:TLR	83	158	0	0	83	158	0	0	0.115068	0.426366	No	0.099512	0.608374	No	0.182008
MEAN::PET :original:glcm:Contrast:TLR	83	158	0	0	83	158	0	0	0.144655	0.181719	No	0.121626	0.359482	No	0.177763
MEAN::PET :original:glcm:Correlation:TLR	83	158	0	0	83	158	0	0	0.146103	0.173253	No	0.0842611	0.794049	No	0.620796
MEAN::PET :original:glcm:DifferenceAverage:TLR	83	158	0	0	83	158	0	0	0.147857	0.16328	No	0.0814397	0.825556	No	0.662276
MEAN::PET :original:glcm:DifferenceEntropy:TLR	83	158	0	0	83	158	0	0	0.164862	0.0902406	No	0.0584109	0.984997	No	0.894756
MEAN::PET :original:glcm:DifferenceVariance:TLR	83	158	0	0	83	158	0	0	0.213284	0.0116317	Yes	0.116822	0.407572	No	0.39594
MEAN::PET :original:glcm:Id:TLR	83	158	0	0	83	158	0	0	0.230441	0.00495245	Yes	0.148162	0.161885	No	0.156933
MEAN::PET :original:glcm:Idm:TLR	83	158	0	0	83	158	0	0	0.255757	0.00124228	Yes	0.1596	0.109174	No	0.107932
MEAN::PET :original:glcm:Idmn:TLR	83	158	0	0	83	158	0	0	0.247979	0.00193002	Yes	0.148315	0.161188	No	0.159258
MEAN::PET :original:glcm:Idn:TLR	83	158	0	0	83	158	0	0	0.397209	3.2289e-08	Yes	0.18179	0.0467985	Yes	0.0467985
MEAN::PET :original:glcm:Imc1:TLR	83	158	0	0	83	158	0	0	0.0873113	0.758166	No	0.0871588	0.76025	No	0.00208383
MEAN::PET :original:glcm:Imc2:TLR	83	158	0	0	83	158	0	0	0.362132	7.10275e-07	Yes	0.107061	0.516716	No	0.516715
MEAN::PET :original:glcm:InverseVariance:TLR	83	158	0	0	83	158	0	0	0.491383	1.71978e-12	Yes	0.11583	0.418443	No	0.418443
MEAN::PET :original:glcm:JointAverage:TLR	83	158	0	0	83	158	0	0	0.135657	0.24087	No	0.160515	0.10547	No	-0.1354
MEAN::PET :original:glcm:JointEnergy:TLR	83	158	0	0	83	158	0	0	0.194449	0.0274545	Yes	0.21519	0.0105496	Yes	-0.0169048
MEAN::PET :original:glcm:JointEntropy:TLR	83	158	0	0	83	158	0	0	0.312109	3.33796e-05	Yes	0.0966143	0.644407	No	0.644374
MEAN::PET :original:glcm:MCC:TLR	83	158	0	0	83	158	0	0	0.128107	0.300754	No	0.0666463	0.951056	No	0.650301
MEAN::PET :original:glcm:MaximumProbability:TLR	83	158	0	0	83	158	0	0	0.176681	0.0574366	No	0.147552	0.165168	No	0.107731
MEAN::PET :original:glcm:SumAverage:TLR	83	158	0	0	83	158	0	0	0.135657	0.24087	No	0.160515	0.10547	No	-0.1354
MEAN::PET :original:glcm:SumEntropy:TLR	83	158	0	0	83	158	0	0	0.316608	2.41631e-05	Yes	0.0908952	0.715412	No	0.715388
MEAN::PET :original:glcm:SumSquares:TLR	83	158	0	0	83	158	0	0	0.130776	0.278358	No	0.0970718	0.639202	No	0.360844
MEAN::PET :original:gldm:DependenceEntropy:TLR	83	158	0	0	83	158	0	0	0.0771694	0.869155	No	0.0778557	0.86256	No	-0.00659563
MEAN::PET :original:gldm:DependenceNonUniformity:TLR	83	158	0	0	83	158	0	0	0.338036	4.90419e-06	Yes	0.195135	0.0266219	Yes	0.026617
MEAN::PET :original:gldm:DependenceNonUniformityNormalized:TLR	83	158	0	0	83	158	0	0	0.221671	0.00771744	Yes	0.0918103	0.703745	No	0.696028
MEAN::PET :original:gldm:DependenceVariance:TLR	83	158	0	0	83	158	0	0	0.108739	0.497038	No	0.141071	0.203316	No	-0.293723
MEAN::PET :original:gldm:GrayLevelNonUniformity:TLR	83	158	0	0	83	158	0	0	0.383331	1.13688e-07	Yes	0.355117	1.25564e-06	Yes	1.14195e-06
MEAN::PET :original:gldm:GrayLevelVariance:TLR	83	158	0	0	83	158	0	0	0.118728	0.388259	No	0.101571	0.583174	No	0.194915
MEAN::PET :original:gldm:HighGrayLevelEmphasis:TLR	83	158	0	0	83	158	0	0	0.135275	0.243561	No	0.288547	0.000165233	Yes	-0.243395
MEAN::PET :original:gldm:LargeDependenceEmphasis:TLR	83	158	0	0	83	158	0	0	0.0831173	0.807017	No	0.240506	0.00288622	Yes	-0.804131
MEAN::PET :original:gldm:LargeDependenceHighGrayLevelEmphasis:TLR	83	158	0	0	83	158	0	0	0.0520817	0.995991	No	0.353287	1.45183e-06	Yes	-0.99599
MEAN::PET :original:gldm:LargeDependenceLowGrayLevelEmphasis:TLR	83	158	0	0	83	158	0	0	0.135428	0.242447	No	0.341772	3.6143e-06	Yes	-0.242443
MEAN::PET :original:gldm:LowGrayLevelEmphasis:TLR	83	158	0	0	83	158	0	0	0.138478	0.220673	No	0.190483	0.0324553	Yes	-0.188218
MEAN::PET :original:gldm:SmallDependenceEmphasis:TLR	83	158	0	0	83	158	0	0	0.131996	0.268652	No	0.0882263	0.747513	No	0.478861
MEAN::PET :original:gldm:SmallDependenceHighGrayLevelEmphasis:TLR	83	158	0	0	83	158	0	0	0.116822	0.407572	No	0.282828	0.000239096	Yes	-0.407333
MEAN::PET :original:gldm:SmallDependenceLowGrayLevelEmphasis:TLR	83	158	0	0	83	158	0	0	0.296553	9.72314e-05	Yes	0.192237	0.0302291	Yes	0.0301319
MEAN::PET :original:glrlm:GrayLevelNonUniformity:TLR	83	158	0	0	83	158	0	0	0.25591	0.00122656	Yes	0.257511	0.00111811	Yes	-0.000108449
MEAN::PET :original:glrlm:GrayLevelNonUniformityNormalized:TLR	83	158	0	0	83	158	0	0	0.162041	0.100056	No	0.140461	0.207235	No	0.107179
MEAN::PET :original:glrlm:GrayLevelVariance:TLR	83	158	0	0	83	158	0	0	0.162422	0.0987052	No	0.149764	0.153589	No	0.0548842
MEAN::PET :original:glrlm:HighGrayLevelRunEmphasis:TLR	83	158	0	0	83	158	0	0	0.153653	0.134553	No	0.288547	0.000165233	Yes	-0.134388
MEAN::PET :original:glrlm:LongRunEmphasis:TLR	83	158	0	0	83	158	0	0	0.582431	1.07665e-17	Yes	0.177291	0.0560604	No	0.0560604
MEAN::PET :original:glrlm:LongRunHighGrayLevelEmphasis:TLR	83	158	0	0	83	158	0	0	0.258807	0.00104159	Yes	0.325301	1.27698e-05	Yes	-0.00102882
MEAN::PET :original:glrlm:LongRunLowGrayLevelEmphasis:TLR	83	158	0	0	83	158	0	0	0.218774	0.00890779	Yes	0.240506	0.00288622	Yes	-0.00602157
MEAN::PET :original:glrlm:LowGrayLevelRunEmphasis:TLR	83	158	0	0	83	158	0	0	0.144045	0.185335	No	0.184154	0.0423313	Yes	-0.143004
MEAN::PET :original:glrlm:RunEntropy:TLR	83	158	0	0	83	158	0	0	0.291673	0.000135273	Yes	0.154873	0.129038	No	0.128903
MEAN::PET :original:glrlm:RunLengthNonUniformity:TLR	83	158	0	0	83	158	0	0	0.113238	0.445817	No	0.238524	0.00322444	Yes	-0.442593
MEAN::PET :original:glrlm:RunLengthNonUniformityNormalized:TLR	83	158	0	0	83	158	0	0	0.552616	7.21929e-16	Yes	0.18751	0.0369456	Yes	0.0369456
MEAN::PET :original:glrlm:RunPercentage:TLR	83	158	0	0	83	158	0	0	0.567104	9.50107e-17	Yes	0.200168	0.0213227	Yes	0.0213227
MEAN::PET :original:glrlm:RunVariance:TLR	83	158	0	0	83	158	0	0	0.270246	0.000526821	Yes	0.177215	0.056061	No	0.0555342
MEAN::PET :original:glrlm:ShortRunEmphasis:TLR	83	158	0	0	83	158	0	0	0.571603	5.12772e-17	Yes	0.17386	0.0641845	No	0.0641845
MEAN::PET :original:glrlm:ShortRunHighGrayLevelEmphasis:TLR	83	158	0	0	83	158	0	0	0.156855	0.120262	No	0.443038	3.61805e-10	Yes	-0.120262
MEAN::PET :original:glrlm:ShortRunLowGrayLevelEmphasis:TLR	83	158	0	0	83	158	0	0	0.234482	0.00400397	Yes	0.152509	0.139588	No	0.135584
MEAN::PET :original:glszm:GrayLevelNonUniformity:TLR	83	158	0	0	83	158	0	0	0.255757	0.00124228	Yes	0.204819	0.0172174	Yes	0.0159752
MEAN::PET :original:glszm:GrayLevelNonUniformityNormalized:TLR	83	158	0	0	83	158	0	0	0.192237	0.0302291	Yes	0.177825	0.0547159	No	0.0244868
MEAN::PET :original:glszm:GrayLevelVariance:TLR	83	158	0	0	83	158	0	0	0.162422	0.0987052	No	0.26445	0.000743632	Yes	-0.0979616
MEAN::PET :original:glszm:HighGrayLevelZoneEmphasis:TLR	83	158	0	0	83	158	0	0	0.181409	0.0475342	Yes	0.306314	4.98877e-05	Yes	-0.0474843
MEAN::PET :original:glszm:LargeAreaEmphasis:TLR	83	158	0	0	83	158	0	0	0.114992	0.427129	No	0.740506	8.0046e-30	Yes	-0.427129
MEAN::PET :original:glszm:LargeAreaHighGrayLevelEmphasis:TLR	83	158	0	0	83	158	0	0	0.114	0.43805	No	0.740506	8.0046e-30	Yes	-0.43805
MEAN::PET :original:glszm:LargeAreaLowGrayLevelEmphasis:TLR	83	158	0	0	83	158	0	0	0.141528	0.200427	No	0.855422	9.50763e-42	Yes	-0.200427
MEAN::PET :original:glszm:LowGrayLevelZoneEmphasis:TLR	83	158	0	0	83	158	0	0	0.239591	0.00305154	Yes	0.297468	9.07683e-05	Yes	-0.00296077
MEAN::PET :original:glszm:SizeZoneNonUniformity:TLR	83	158	0	0	83	158	0	0	0.276575	0.000356582	Yes	0.563291	1.61938e-16	Yes	-0.000356582
MEAN::PET :original:glszm:SizeZoneNonUniformityNormalized:TLR	83	158	0	0	83	158	0	0	0.36625	4.98106e-07	Yes	0.143892	0.186002	No	0.186001
MEAN::PET :original:glszm:SmallAreaEmphasis:TLR	83	158	0	0	83	158	0	0	0.279854	0.00028986	Yes	0.968354	8.24605e-59	Yes	-0.00028986
MEAN::PET :original:glszm:SmallAreaHighGrayLevelEmphasis:TLR	83	158	0	0	83	158	0	0	0.16532	0.0886666	No	0.911392	3.16234e-49	Yes	-0.0886666
MEAN::PET :original:glszm:SmallAreaLowGrayLevelEmphasis:TLR	83	158	0	0	83	158	0	0	0.23738	0.00344089	Yes	0.962025	1.40988e-57	Yes	-0.00344089
MEAN::PET :original:glszm:ZoneEntropy:TLR	83	158	0	0	83	158	0	0	0.184917	0.0411561	Yes	0.0839561	0.797752	No	0.756596
MEAN::PET :original:glszm:ZonePercentage:TLR	83	158	0	0	83	158	0	0	0.186976	0.0377108	Yes	0.105917	0.529996	No	0.492285
MEAN::PET :original:glszm:ZoneVariance:TLR	83	158	0	0	83	158	0	0	0.121321	0.362358	No	0.765823	3.20375e-32	Yes	-0.362358
MEAN::PET :original:ngtdm:Busyness:TLR	83	158	0	0	83	158	0	0	0.251639	0.001569	Yes	0.329114	9.52902e-06	Yes	-0.00155947
MEAN::PET :original:ngtdm:Coarseness:TLR	83	158	0	0	83	158	0	0	0.496874	8.90253e-13	Yes	0.181028	0.048289	Yes	0.048289
MEAN::PET :original:ngtdm:Complexity:TLR	83	158	0	0	83	158	0	0	0.160592	0.105446	No	0.179579	0.0511917	No	-0.0542548
MEAN::PET :original:ngtdm:Contrast:TLR	83	158	0	0	83	158	0	0	0.0812109	0.828248	No	0.0854812	0.779933	No	-0.0483157
MEAN::PET :original:ngtdm:Strength:TLR	83	158	0	0	83	158	0	0	0.199558	0.0219145	Yes	0.409029	1.07114e-08	Yes	-0.0219145
