# Supplementary material for: Automatic Lugano staging for risk stratification in lymphoma: a multicenter PET radiomics and machine learning study with survival analysis
Source: Nucl Med Commun. 2025 Sep 3;46(12):1200–11. doi: 10.1097/MNM.0000000000002046 (PMC12588669; doi:10.1097/MNM.0000000000002046)
Supplement: Supplementary file 2 [file nmc-46-1200-s002.xlsx]

## Sheet: Extranodal+nodal_XGB
Feature	Importance
MIN::PET :original:glcm:Idn:TLR	0.176347
MAX::PET :original:shape:MinorAxisLength	0.0868671
MAX::PET :original:shape:LeastAxisLength	0.0776053
MIN::PET :original:glszm:ZonePercentage:TLR	0.0724235
MIN::PET :original:gldm:DependenceNonUniformityNormalized:TLR	0.0712119
MAX::PET :original:shape:Flatness	0.0614408
MAX::PET :original:glcm:Idn:TLR	0.0545558
MAX::PET :original:shape:Elongation	0.0496267
MIN::PET :original:glcm:Idmn:TLR	0.0434793
MIN::PET :original:shape:Elongation	0.0420483
MIN::PET :original:shape:Sphericity	0.0400247
MAX::PET :original:glszm:GrayLevelNonUniformityNormalized:TLR	0.0340823
MAX::PET :original:shape:Maximum2DDiameterRow	0.0305392
MIN::PET :original:glcm:Correlation:TLR	0.0293731
MAX::PET :original:glcm:Id:TLR	0.0286304
MAX::PET :original:gldm:DependenceVariance:TLR	0.0259125
MIN::PET :original:shape:SurfaceVolumeRatio	0.0259073
MAX::PET :original:glrlm:RunVariance:TLR	0.0230048
MAX::PET :original:glcm:Idm:TLR	0.0175973
MAX::PET :original:gldm:LargeDependenceEmphasis:TLR	0.00932292

## Sheet: Extranodal+nodal_LR
Feature	Importance
MAX::PET :original:shape:MinorAxisLength	0.400241
MIN::PET :original:glcm:Idn:TLR	0.350761
MAX::PET :original:gldm:LargeDependenceEmphasis:TLR	0.221403
MAX::PET :original:shape:Flatness	0.204453
MAX::PET :original:shape:Elongation	0.176907
MAX::PET :original:gldm:DependenceVariance:TLR	0.168041
MAX::PET :original:glszm:GrayLevelNonUniformityNormalized:TLR	0.133641
MAX::PET :original:glcm:Idn:TLR	0.113057
MIN::PET :original:shape:Elongation	0.104337
MIN::PET :original:shape:SurfaceVolumeRatio	0.0973938
MIN::PET :original:glcm:Idmn:TLR	0.0880439
MAX::PET :original:glrlm:RunVariance:TLR	0.0846873
MIN::PET :original:glcm:Correlation:TLR	0.0672695
MAX::PET :original:glcm:Id:TLR	0.0431493
MAX::PET :original:glcm:Idm:TLR	0.0409989

## Sheet: Extranodal+nodal_RF
Feature	Importance
MIN::PET :original:glcm:Idn:TLR	0.105071
MAX::PET :original:shape:Flatness	0.0824478
MAX::PET :original:shape:MinorAxisLength	0.0758659
MIN::PET :original:glcm:Idmn:TLR	0.0726038
MIN::PET :original:gldm:DependenceNonUniformityNormalized:TLR	0.0652983
MIN::PET :original:glszm:ZonePercentage:TLR	0.0637409
MAX::PET :original:shape:Elongation	0.054214
MIN::PET :original:shape:Elongation	0.0491549
MAX::PET :original:gldm:DependenceVariance:TLR	0.0451987
MAX::PET :original:shape:Maximum2DDiameterRow	0.0451559
MAX::PET :original:glcm:Idn:TLR	0.0426842
MAX::PET :original:gldm:LargeDependenceEmphasis:TLR	0.0411817
MIN::PET :original:shape:Sphericity	0.0410926
MAX::PET :original:glszm:GrayLevelNonUniformityNormalized:TLR	0.0401798
MAX::PET :original:shape:LeastAxisLength	0.0394803
MIN::PET :original:shape:SurfaceVolumeRatio	0.0388944
MAX::PET :original:glrlm:RunVariance:TLR	0.0320458
MIN::PET :original:glcm:Correlation:TLR	0.0264561
MAX::PET :original:glcm:Idm:TLR	0.0252874
MAX::PET :original:glcm:Id:TLR	0.0139459

## Sheet: Only nodal_XGB
Feature	Importance
MIN::PET :original:shape:Flatness	0.151832
MIN::PET :original:glcm:Idn:TLR	0.0729688
MIN::PET :original:gldm:SmallDependenceEmphasis:TLR	0.0679574
MAX::PET :original:gldm:DependenceVariance:TLR	0.0659979
MAX::PET :original:shape:Elongation	0.0586186
MAX::PET :original:glrlm:RunVariance:TLR	0.053926
MAX::PET :original:shape:Flatness	0.0528356
MAX::PET :original:glcm:Id:TLR	0.0473466
MIN::PET :original:glcm:Idmn:TLR	0.0455594
MIN::PET :original:glszm:SizeZoneNonUniformityNormalized:TLR	0.0455338
MIN::PET :original:gldm:DependenceNonUniformityNormalized:TLR	0.0436068
MIN::PET :original:glszm:ZonePercentage:TLR	0.0401906
MAX::PET :original:glcm:Idm:TLR	0.0392026
MAX::PET :original:shape:Maximum2DDiameterRow	0.0384224
MAX::PET :original:shape:MinorAxisLength	0.0379035
MIN::PET :original:glcm:Imc1:TLR	0.0338633
MIN::PET :original:shape:Elongation	0.0310067
MAX::PET :original:glszm:GrayLevelNonUniformityNormalized:TLR	0.0308325
MAX::PET :original:gldm:LargeDependenceEmphasis:TLR	0.025035
MIN::PET :original:glcm:Correlation:TLR	0.0173605

## Sheet: Only nodal_LR
Feature	Importance
MAX::PET :original:gldm:LargeDependenceEmphasis:TLR	0.362585
MIN::PET :original:glcm:Idn:TLR	0.35734
MAX::PET :original:shape:Maximum2DDiameterRow	0.178995
MAX::PET :original:shape:Elongation	0.109369
MIN::PET :original:glszm:ZonePercentage:TLR	0.0586795
MIN::PET :original:glszm:SizeZoneNonUniformityNormalized:TLR	0.0156249
MAX::PET :original:shape:MinorAxisLength	0.0061577
MIN::PET :original:gldm:SmallDependenceEmphasis:TLR	0
MIN::PET :original:shape:Elongation	0
MIN::PET :original:glcm:Correlation:TLR	0
MIN::PET :original:glcm:Idmn:TLR	0
MAX::PET :original:glcm:Id:TLR	0
MAX::PET :original:glcm:Idm:TLR	0
MAX::PET :original:gldm:DependenceVariance:TLR	0
MAX::PET :original:glrlm:RunVariance:TLR	0

## Sheet: Only nodal_RF
Feature	Importance
MIN::PET :original:glcm:Idn:TLR	0.120784
MIN::PET :original:gldm:SmallDependenceEmphasis:TLR	0.11634
MAX::PET :original:shape:Elongation	0.0842454
MAX::PET :original:gldm:DependenceVariance:TLR	0.082235
MIN::PET :original:glcm:Idmn:TLR	0.0716379
MIN::PET :original:glszm:ZonePercentage:TLR	0.070623
MIN::PET :original:shape:Elongation	0.065995
MAX::PET :original:shape:MinorAxisLength	0.0611811
MAX::PET :original:shape:Maximum2DDiameterRow	0.0541172
MAX::PET :original:glcm:Idm:TLR	0.05246
MIN::PET :original:glszm:SizeZoneNonUniformityNormalized:TLR	0.0514716
MAX::PET :original:gldm:LargeDependenceEmphasis:TLR	0.0484332
MAX::PET :original:glcm:Id:TLR	0.0439096
MIN::PET :original:glcm:Correlation:TLR	0.0385392
MAX::PET :original:glrlm:RunVariance:TLR	0.038028
